# Supplementary material for: Radiotherapy-related changes in serum proteome patterns of head and neck cancer patients; the effect of low and medium doses of radiation delivered to large volumes of normal tissue
Source: J Transl Med. 2013 Dec 5;11:299. doi: 10.1186/1479-5876-11-299 (PMC4235198; doi:10.1186/1479-5876-11-299)
Supplement: Additional file 1 — Specific description of registered serum components. [file 1479-5876-11-299-S1.xls]

## Sheet: Table_S1
Table S1. Radiotherapy-induced changes in abundances of serum proteome components
Component m/z [Da]	ADB*	Average change (A-B)†	FDR (A-B)††	BDC*	Average change (B-C)†	FDR (B-C)††	ADC*	Average change (A-C)†	FDR (A-C)††	CDD*	Average change (C-D)†	FDR (C-D)††	ADD*	Average change (A-D)†	FDR (A-D)††		Hypothetical annotation of registered petide ions#
831.048	N	5552.71	0.39573	N	17908.3	0.273606	D	20841.2	0.0300998	N	-208.605	0.297849	N	14510.7	0.162941		n.a.
907.486	N	285057	0.854955	N	356159	0.351095	N	637049	0.105331	N	769254	0.350607	N	1.42062e+06	0.0974845		n.a.
1006.9	N	-5698.31	0.990861	N	9555.17	0.930642	N	2995.53	0.389424	N	4607.66	0.390526	N	3852.39	0.392367		n.a.
1023.5	N	-50893.5	0.914234	N	251651	0.491819	N	165015	0.628326	D	695871	0.12	N	575527	0.272505		n.a.
1132.42	N	-771.995	0.891869	D	10871	0.000180586	D	10101.6	0.000474463	U	-8223.33	0.168926	N	57.2925	0.488942		DEF3 (66-94)3H+	neutrophil defensin 3
1173.48	N	748.684	0.887233	N	-517.982	0.411809	N	1354.61	0.272863	U	-87065	0.0735326	N	-74092.8	0.23462		n.a.
1191.48	N	-3461.54	0.887233	N	-33635.1	0.162694	N	-70315.2	0.509843	N	8955.37	0.366852	N	-78178.7	0.873534		n.a.
1209.3	N	-8363.86	0.906238	U	-7.41069e+06	0.0514287	U	-8.19824e+06	0.14289	D	8.51261e+06	0.311613	N	-5.9417e+06	0.559891		n.a.
1215.7	N	-524670	0.72269	N	-2.0641e+06	0.189572	U	-2.63045e+06	0.0891282	D	3.56863e+06	0.12	N	-769345	0.716246		ITM2B (246-266)2H+	integral membrane protein 2b
1265.63	N	-292894	0.566474	N	448025	0.622937	N	-54245.4	0.948552	N	-8114.41	0.57515	N	-557213	0.664765		A4 (672-705)3H+	amyloid beta a4 protein
1288.7	N	-78549.7	0.461106	D	165509	0.000249505	D	73013.8	0.022743	N	-45331.4	0.339569	N	35996.1	0.563128		n.a.
1310.58	N	-9881.01	0.604399	D	111534	0.000389662	D	93391	0.000292758	N	17851.2	0.641985	D	112992	0.00165328		n.a.
1333.64	N	-6679.72	0.714153	D	54364.4	0.00607881	D	44558.4	0.0125366	N	-35013.7	0.553492	N	4911.02	0.872377		FIBA (605-629)2H+	fibrinogen alpha chain
1353.06	N	-285416	0.891869	U	-5.34616e+06	0.00219607	U	-5.93507e+06	0.000819963	N	-4.119e+06	0.361649	U	-1.10288e+07	0.00186237		n.a.
1359.84	N	-831108	0.35064	U	-1.9929e+06	0.00830484	U	-2.91775e+06	3.81693e-05	N	-678610	0.641985	U	-3.93765e+06	0.000273684		A4 (672-708)3H+	amyloid beta a4 protein
1378.23	N	-29561.2	0.856651	N	11811.3	0.338462	N	-30031.5	0.252406	U	-368582	0.0521723	U	-369363	0.00173196		A4 (672-709)3H+	amyloid beta a4 protein
1398.35	N	5131.29	0.841588	N	-10270.4	0.607835	N	-5605.42	0.608352	U	-43449.9	0.129014	N	-21376.2	0.102536		HEPC (60-84)2H+	hepcidin
1422.15	N	-503951	0.595026	U	-1.5515e+06	0.0779527	U	-2.09316e+06	0.00151614	N	-1.4013e+06	0.717462	U	-3.09062e+06	0.080389		n.a.
1432.54	U	-280269	0.0315166	U	-359878	0.0236784	U	-606294	0.000257598	N	-48738.1	0.774297	U	-504817	0.035933		n.a.
1450.39	U	-1.03195e+06	0.255669	N	-199260	0.808607	U	-1.30551e+06	0.0707816	N	-631736	0.702155	U	-2.01728e+06	0.0906289		AACT (387-423)3H+	alpha-1-antichymotrypsin
1469.02	N	-2.61889e+08	0.333395	U	-1.45646e+09	8.89942e-06	U	-1.74767e+09	4.87243e-09	N	1.37284e+08	0.832548	U	-1.72946e+09	3.65331e-05		FIBA (21-35)H+	fibrinogen alpha chain
1475.16	U	-1.59006e+08	0.0530402	U	-4.6099e+08	7.81585e-06	U	-6.27187e+08	4.87243e-09	N	9.63354e+07	0.598132	U	-5.59384e+08	7.98204e-05		n.a.
1492.59	U	-3.9298e+06	0.0224188	U	-1.2438e+06	0.00591637	U	-6.20898e+06	1.10532e-07	N	-2.33152e+07	0.300789	U	-2.83451e+07	0.000117624		ANT3 (426-464)3H+	antithrombin-3
1504.32	U	-219263	0.0115437	N	-96188.1	0.171341	U	-339943	8.30219e-06	U	-852767	0.129434	U	-1.0974e+06	0.000677707		A4 (672-713)3H+	amyloid beta a4 protein
1524.06	U	-4.01468e+06	0.016744	U	-4.29391e+06	0.0135338	U	-8.7501e+06	3.76106e-07	N	3.26849e+06	0.173516	U	-6.04974e+06	0.00540544		n.a.
1548.05	N	-1.32761e+07	0.43031	D	3.65604e+07	0.000394127	N	2.3217e+07	0.246415	D	2.42868e+07	0.0278118	D	4.4879e+07	0.0100461		n.a.
1569.59	U	-655336	0.0603828	N	507267	0.663302	N	-175598	0.382649	N	-431727	0.717462	N	-501834	0.805049		n.a.
1601.34	U	-266794	0.0972392	N	-63276.8	0.279087	U	-362184	0.00105467	N	-147325	0.926784	U	-528328	0.00102556		VGF (555-595)3H+	neuroendocrine regulatory peptide-1
1620.05	U	-9.08169e+07	0.0601673	U	-1.48791e+08	0.00889407	U	-2.54557e+08	1.36442e-06	D	1.12808e+08	0.129014	U	-1.48312e+08	0.0155928		n.a.
1626.2	U	-3.45369e+07	0.0132307	U	-4.52416e+07	0.00533054	U	-8.13085e+07	1.2939e-07	D	3.71302e+07	0.129014	U	-4.96302e+07	0.00671366		FIBA (576-604)2H+	fibrinogen alpha chain
1643.39	U	-1.17078e+06	0.0328671	D	560327	0.0892713	U	-901538	3.87954e-07	N	-3.30978e+06	0.843801	U	-4.08363e+06	0.00145154		n.a.
1653.28	U	-41115.7	0.0464942	N	10209.5	0.277251	U	-37593.3	1.88397e-05	N	-108709	0.794423	U	-139774	0.00727154		n.a.
1664.76	U	-9182.07	0.176404	U	-5778.47	0.297808	U	-16690.6	3.76106e-07	N	-14805.6	0.727215	U	-31703.4	0.0174919		n.a.
1726.4	N	-7506.77	0.319128	D	16097.1	0.0289582	D	7583.41	0.0684708	N	-7920.41	0.405814	N	4037.91	0.615516		DEF1 (65-94)2H+	neutrophil defensin 1
1744.65	N	-8880.81	0.415424	N	3286.3	0.993145	N	-1632.11	0.301061	D	165383	0.0327101	D	183328	0.0206876		DEF3 (65-94)2H+	neutrophil defensin 3
1762.28	N	11210.8	0.678829	U	-11199.5	0.0203126	U	-621.958	0.0297437	D	14238.4	0.175924	N	25980.7	0.851832		n.a.
1781.34	D	9873.17	0.0530402	N	2133.71	0.93274	N	9593.28	0.166424	N	-9100.57	0.337504	D	570.896	0.0615056		n.a.
1790.8	D	16037.8	0.18251	N	2207.61	0.697625	N	17073.2	0.330091	N	-10230	0.696855	N	2220.84	0.581789		n.a.
1811.67	N	6.77046	0.998556	D	2578.57	0.00154505	D	2966.78	0.000577413	U	-6084.87	0.0237015	N	-1917.55	0.34873		n.a.
1823.54	N	38.632	0.994388	D	4150.13	3.29324e-05	D	4557.31	5.85146e-06	U	-5237.98	0.0237015	N	459.646	0.794786		ALBU (432-450)H+	serum albumin
1840.84	N	761.869	0.717886	D	3591.51	0.000912057	D	4448.76	6.24744e-05	U	-5672.28	0.0392725	N	-1173.91	0.937889		VGF (26-62)2H+	neuroendocrine regulatory peptide-1
1853.64	N	259.22	0.918673	D	829.497	0.0191418	D	1206.84	0.00205703	U	-1765.26	0.129434	N	270.964	0.783001		n.a.
1868.7	D	201352	0.00374272	N	-4901.96	0.31346	D	173829	0.00911161	D	94304.9	0.0669288	D	310719	0.00106723		CO3 (1304-1319)H+	complement c3
1875.6	D	93818.2	0.0205232	N	22471.8	0.29849	D	112729	0.00304967	D	44368.4	0.0317161	D	163570	0.000444566		n.a.
1900.62	N	-5014.35	0.759642	N	77930.7	0.685826	N	34892.7	0.47611	D	302550	0.0108574	D	345937	9.114e-05		CO4A (1337-1352)H+	complement c4-a
1922.13	N	12785.7	0.784983	D	4537.46	0.0252551	D	7193.88	0.0028093	N	-3326.67	0.190045	N	8138.38	0.526035		n.a.
1936.61	N	380.722	0.732169	D	760.329	0.00886158	D	1251.54	0.000841335	N	-1614.49	0.33077	D	1699.02	0.0241979		n.a.
1953.23	N	5213.2	0.397181	D	10670.3	0.00467727	D	17312	4.06907e-05	U	-16174.5	0.10645	N	5700.54	0.492389		n.a.
1981.95	N	114309	0.255669	D	118894	0.212636	D	227527	0.000523088	U	-213578	0.211073	N	4365.86	0.976959		ITIH4 (650-687)2H+	inter-alpha-trypsin inhibitor heavy chain h4
2006.05	N	4734.34	0.676254	D	15724.8	0.00032711	D	16965.2	0.000247038	N	1653.19	0.977734	D	17065.8	0.0353961		n.a.
2026.45	D	1.41646e+06	0.0548596	D	1.22608e+06	0.00262088	D	2.74499e+06	2.1885e-05	D	1.1538e+06	0.0669288	D	4.3002e+06	5.84744e-05		n.a.
2047.12	D	77323.2	0.127453	D	125865	1.9933e-05	D	203054	9.3217e-06	N	-17979.5	0.670674	D	233366	0.000644636		n.a.
2088.99	N	-2689.24	0.933941	N	4005.24	0.502168	N	1411.75	0.370424	N	4689.97	0.590659	N	10950.5	0.080389		SCG1 (461-513)3H+	secretogranin-1
2110.12	N	175990	0.720624	N	-7826.24	0.980743	N	157466	0.351981	N	807863	0.280057	D	1.09644e+06	0.0671777		A4 (672-710)2H+	amyloid beta a4 protein
2134.97	N	-428.994	0.994388	D	31359.9	0.153924	D	29425.5	0.0978882	N	2828.78	0.717462	N	39288.4	0.192712		APOC1 (29-83)3H+	apolipoprotein c1
2158.42	N	3069.26	0.384785	D	6762.87	5.25067e-05	D	9735.72	1.77868e-06	N	-983.379	0.758721	D	12664.7	0.00390029		A4 (672-711)2H+	amyloid beta a4 protein
2173.36	N	2515.13	0.319128	D	7691.32	2.26364e-05	D	10730.9	1.56712e-07	U	-7710.73	0.126297	D	4133.21	0.196025		AACT (24-62)2H+	alpha-1-antichymotrypsin
2192.4	N	16300.5	0.39573	D	24025.7	3.07199e-06	D	42726	2.63927e-08	N	-7272.6	0.351258	D	31581.2	0.000349769		HEPC (65-84)H+	hepcidin
2211.83	N	8515.21	0.99342	N	-133.305	0.750603	N	8990.25	0.559254	N	-415.207	0.906805	N	8975.6	0.793932		APOC1 (27-83)3H+	apolipoprotein c1
2282.93	N	13029.6	0.393966	D	14165.1	0.000768442	D	28951.6	4.04408e-07	U	-13164.3	0.173516	D	23050.7	0.00519033		n.a.
2354	D	7176.01	0.129548	D	17995.4	1.94679e-06	D	31053.8	6.0721e-09	N	-4015.78	0.293259	D	23286	6.32002e-05		n.a.
2366.98	D	4387.78	0.064329	D	4880.25	3.52523e-06	D	10769.2	6.64195e-09	N	-3586.32	0.12658	D	7881.04	0.000356888		n.a.
2383.25	N	107607	0.503181	D	320346	1.94679e-06	D	454287	1.13981e-07	N	81785.4	0.326843	D	475613	2.65712e-05		DEFB1 (25-68)2H+	beta-defensin 1
2396.57	N	34846.1	0.659355	D	57360.3	1.29941e-05	D	98905.6	2.63927e-08	N	-2565.4	0.850797	D	67439.6	0.000168762		VGF (555-595)2H+	neurosecretory protein vgf
2426.48	U	-8998.06	0.0435493	D	11101.2	0.000967876	D	2865.89	0.0261581	N	2690.64	0.717462	D	8065.39	0.0457989		ITM2B (246-266)H+	integral membrane protein 2b
2450.53	N	-116.437	0.784983	N	264.449	0.556077	N	249.667	0.150709	N	23.5582	0.921686	N	150.181	0.384994		n.a.
2466.97	N	591.481	0.32092	D	3028.37	1.32794e-05	D	3988.82	1.10532e-07	N	-1077.99	0.280057	D	2984.37	0.00121131		n.a.
2482.18	D	18817.6	0.0490528	D	20956.6	1.73645e-06	D	35705.9	6.64195e-09	U	-10928.4	0.0871244	D	27234.3	0.000460658		n.a.
2509.22	D	21532.6	0.0490528	D	20564.4	1.94679e-06	D	34525.8	6.0721e-09	U	-11270	0.12	D	17969.2	0.000769375		n.a.
2538.93	N	8758.31	0.785738	D	90178	2.3967e-05	D	99723.3	7.60897e-07	N	5872.45	0.733356	D	106858	9.114e-05		n.a.
2557.72	N	1144.17	0.759642	D	396569	0.00241864	D	352502	0.00329539	D	407531	0.0391054	D	822319	9.114e-05		OSTP (249-314)3H+	osteopontin
2579.48	N	-4004.23	0.836828	D	25317.4	0.00132396	D	20483.2	0.00632442	N	12625.5	0.171001	D	38915.2	0.00106723		PLF4 (32-101)3H+	platelet factor 4
2607.92	N	47216.7	0.680676	D	26012.5	0.00101567	D	80338.1	0.00464626	N	25075.1	0.614432	D	135206	0.00156573		n.a.
2625.17	N	8330.94	0.773831	D	74665.5	5.82152e-06	D	88209.6	2.49282e-07	N	15543.5	0.47769	D	120905	9.114e-05		n.a.
2646.67	N	259.749	0.918673	D	2649.97	8.03799e-05	D	2827.3	2.97034e-06	N	456.635	0.544929	D	3356.82	0.000444566		n.a.
2667.76	N	60151.7	0.663997	D	259228	0.000287064	D	329603	2.1885e-05	D	200703	0.0226555	D	449822	2.99723e-05		FIBA (605-629)H+	fibrinogen alpha chain
2684.26	N	13838.1	0.61839	D	69892.7	1.88505e-05	D	87614	4.9213e-07	N	29458.1	0.221407	D	110517	2.65712e-05		n.a.
2712.95	N	930.06	0.471806	D	3340.9	2.90705e-05	D	4700.76	2.48697e-07	U	-2314.87	0.159054	D	2957.95	0.00252032		CO3 (672-739)3H+	complement c3
2731.01	D	3949.13	0.0951804	D	4176.81	0.00293908	D	8895.27	1.38925e-05	N	-3315.76	0.387871	D	6462.7	0.0236465		APOC2 (29-101)3H+	apolipoprotein c2
2744.37	D	4193.11	0.0699037	D	2785.06	0.0290005	D	7367.36	0.000157137	N	-2939.24	0.293259	D	6429.6	0.0380314		n.a.
2762.45	N	11538.8	0.352169	D	9532.07	0.10071	D	20607.6	0.0168444	N	15052	0.247852	D	34849.1	0.00532132		n.a.
2773.63	N	108264	0.461106	N	82198.1	0.484024	D	186920	0.0976893	D	337221	0.10645	D	489396	0.0101942		n.a.
2797.28	N	-11262.8	0.255669	D	30782.8	0.00100169	D	19735.1	0.00385979	U	-12487.9	0.217855	N	8190.95	0.343447		HEPC (60-84)H+	hepcidin
2821.05	N	-4758.53	0.663088	N	9725.46	0.256434	N	4331.74	0.559139	U	-27480.8	0.0412302	U	-18951.6	0.0553		n.a.
2838.87	N	-262.898	0.67259	D	2975.37	0.00870838	D	2922.72	0.0319598	U	-5044.78	0.10645	N	-2541.54	0.205805		n.a.
2866.31	N	-35216.1	0.531733	D	107153	0.0466932	D	71182	0.084713	U	-116647	0.163168	N	-31798.4	0.585532		CO4A (680-755)3H+	complement c4-a
2880.86	N	-212926	0.411398	D	415638	0.13077	N	187026	0.373456	U	-679012	0.141581	N	-383164	0.186227		n.a.
2907.27	U	-26570.1	0.0665046	D	40306.5	0.00849516	N	7848.3	0.177771	N	-6103.58	0.880086	N	765.144	0.982472		APOA2 (24-100)3H+	apolipoprotein a2
2922.12	N	-3013.26	0.773831	D	18044.1	8.70605e-05	D	16486.1	9.32035e-05	N	-6430.4	0.43253	D	9391.81	0.0328525		APOC3 (21-99)3H+	apolipoprotein c3
2937.01	N	-15556.8	0.994388	N	378655	0.553546	N	232816	0.628326	D	1.8259e+06	0.0528708	D	2.20423e+06	0.000550197		n.a.
2956.89	N	234339	0.806102	D	1.55021e+06	0.0288206	D	1.66362e+06	0.0107126	N	80379.4	0.630478	D	1.75732e+06	0.0443916		FIBA (576-629)2H+	fibrinogen alpha chain
2971.78	N	-24145	0.773831	D	180114	0.0041101	D	144979	0.00965503	N	-88891.3	0.31319	N	90064.1	0.289174		VTNC (402-478)3H+	vitronectin
2993.88	N	-351.066	0.590787	D	1128.06	0.00659014	D	685.725	0.0485089	N	589.961	0.341722	D	1355	0.0115585		n.a.
3007.29	N	276.886	0.768867	D	978.244	0.0843421	D	1085.38	0.00187197	N	1016.23	0.333263	D	2135.66	0.00121131		n.a.
3044.55	D	25158.3	0.0325944	D	43242.3	3.52523e-06	D	73756.4	6.64195e-09	U	-23361.7	0.126297	D	52821.4	6.32002e-05		HPT (79-160)3H+	haptoglobin
3075.08	N	24994.6	0.532998	D	1912.59	0.0255376	D	29127.3	0.000371213	U	-6512.51	0.168926	N	3012.65	0.398315		n.a.
3100.71	D	10515	0.0569188	D	8445.63	0.0154323	D	17654.9	3.7183e-05	N	127.611	0.993713	D	13043	0.00540544		CXCL7 (44-128)3H+	platelet basic protein
3126.07	D	2408.22	0.00411527	N	-522.025	0.71325	D	1978.98	0.00245101	N	-665.492	0.530745	N	1561.39	0.316706		SCG1 (461-513)2H+	secretogranin-1
3146.53	D	31322.2	0.000220136	N	-2538.24	0.738413	D	31443.1	3.98251e-06	N	-12919.6	0.183699	D	23854.7	0.0738767		ALBU (25-52)H+	serum albumin
3162.44	D	14985.3	0.0530402	N	-5848.93	0.633628	D	10443.5	0.00464626	N	-3173.32	0.78906	D	15497.3	0.0174919		ITIH4 (617-644)H+	inter-alpha-trypsin inhibitor heavy chain h4
3178.03	D	7919.96	0.287452	D	11725.5	0.000751365	D	19743.8	1.17383e-05	N	-5152.79	0.85244	D	15946.5	0.00139763		n.a.
3195.99	D	796541	0.255669	N	284131	0.614552	D	940493	0.0536114	D	1.25643e+06	0.12	D	2.10418e+06	0.00300202		n.a.
3212.69	N	70864.3	0.544858	N	126943	0.117419	D	184035	0.015913	N	74368.4	0.547482	D	249530	0.0154264		APOC1 (29-83)2H+	apolipoprotein c1
3246.01	N	164413	0.360212	D	277083	0.00114516	D	440918	2.49728e-05	D	192307	0.119238	D	639675	2.99723e-05		n.a.
3267	N	4.62025e+06	0.182022	N	2.73049e+06	0.616396	D	6.37131e+06	0.00842398	D	5.29995e+06	0.12658	D	1.08716e+07	0.00165546		FIBA (576-604)H+	fibrinogen alpha chain
3281.76	N	122528	0.656241	N	340421	0.0653009	D	429970	0.0157806	N	-125685	0.714133	N	327156	0.120651		n.a.
3296.52	N	15408.9	0.551306	N	27336.6	0.122507	D	39733.3	0.0232203	N	-16444.9	0.639608	N	26128.4	0.151446		n.a.
3313.76	D	4505.37	0.0976483	U	-3388.89	0.00038109	D	1264.22	0.00976816	N	1359.91	0.448536	N	1146.43	0.294783		APOC1 (27-83)2H+	apolipoprotein c1
3337.83	N	3441.48	0.412729	N	1009.82	0.500707	D	5183.98	0.0599458	N	975.475	0.599134	D	5450.11	0.0422708		n.a.
3353.73	N	7676.78	0.887233	D	10268.5	0.064312	D	20516.6	0.0232203	N	5204.3	0.634269	D	36829.4	0.00329679		n.a.
3368.46	N	14336	0.436041	D	59066.7	4.12208e-05	D	74960.7	2.4835e-07	N	15260.8	0.542032	D	104808	8.64941e-05		n.a.
3382.12	N	9293.54	0.308505	D	29778.9	9.99475e-06	D	40093.6	2.16763e-06	N	2183.92	0.864694	D	49333	6.63129e-05		n.a.
3410.43	N	5113.44	0.32092	D	18290.3	2.3755e-06	D	24583.6	8.3344e-09	N	-4115.87	0.246943	D	18040.1	2.65712e-05		7B2 (183-212)H+	neuroendocrine protein 7b2
3447.96	N	23441	0.623376	D	198908	1.94679e-06	D	229420	1.51231e-07	N	2441.66	0.971015	D	199053	3.65331e-05		DEF1 (66-94)H+	neutrophil defensin 1
3474.91	N	-13774	0.39702	D	40936.2	0.000768442	D	30769	0.00611415	N	-12427.7	0.333995	N	25381.4	0.46369		n.a.
3489.68	N	-1653.19	0.393966	D	3861.96	0.00681115	N	2176.87	0.240468	U	-2370.33	0.0920452	N	50.5262	0.437318		DEF3 (66-94)H+	neutrophil defensin 3
3511.89	N	9570.09	0.397181	D	49314.5	6.17817e-07	D	62101.4	6.64195e-09	N	-11624.3	0.15595	D	45031.5	0.000156336		n.a.
3534.61	N	3812.81	0.386148	D	12964.8	9.6912e-06	D	17811.5	5.63993e-07	N	-3115.01	0.380327	D	14318.4	0.00170069		n.a.
3579.17	D	1607.53	0.0973379	D	2060.58	8.82335e-06	D	3939.41	2.63927e-08	N	-796.508	0.356843	D	2492.56	0.0087584		n.a.
3591.02	D	1638.58	0.171015	D	3383.82	2.33626e-06	D	5281.27	8.3344e-09	N	-1088.02	0.293259	D	3791.57	0.00121131		n.a.
3612.12	N	3950.99	0.308505	D	15916.7	1.14754e-06	D	22072.2	6.64195e-09	U	-3899.48	0.129014	D	15961.5	0.000133966		S10A8 (1-93)3H+	protein s100-a8
3637.28	N	3236.98	0.371176	D	14946.5	1.29941e-05	D	19570.6	2.63927e-08	N	-1675.19	0.544929	D	16338.9	2.65712e-05		n.a.
3657.65	D	575.193	0.0599589	D	464.959	0.0348912	D	1058.43	0.000523748	N	150.213	0.51708	D	889.259	0.00418017		n.a.
3694.37	N	1823.78	0.469833	D	1080.54	0.0672289	D	3448.11	0.00177485	U	-3889.91	0.12	N	-260.911	0.90173		VGF (26-62)H+	neuroendocrine regulatory peptide-1
3744.41	N	8270.09	0.39573	D	28080.1	1.94679e-06	D	37956.9	2.65839e-08	N	-1495.39	0.494515	D	37381.6	8.8391e-05		SAA1 (20-120)3H+	serum amyloid a protein
3773.2	N	16142.1	0.349664	D	19385.4	3.97903e-05	D	36511.7	2.4684e-05	D	9647.09	0.0548989	D	50929.9	2.99723e-05		n.a.
3797.01	D	1127.55	0.0313252	N	35.3953	0.650822	D	1358.5	0.000934442	N	-284.723	0.713952	D	1318.87	0.0381712		A4 (672-705)H+	amyloid beta a4 protein
3818.32	D	2998.01	0.239015	D	3906.92	0.0029759	D	7101.83	1.32707e-05	N	-1898.41	0.542918	D	7335.06	0.0164032		n.a.
3841.65	N	643.563	0.372109	D	1165.84	0.00418643	D	1955.1	2.65907e-05	N	-1100.36	0.152254	D	961.168	0.135916		SAA1 (20-122)3H+	serum amyloid a protein
3842.98	N	960.635	0.495561	D	1916.41	0.00491759	D	3231.66	7.95432e-05	U	-2396.07	0.126297	N	851.21	0.491502		n.a.
3867.63	N	852.566	0.495561	D	2929.77	0.0085397	D	3797.07	3.86343e-05	N	-194.535	0.880086	D	3478.06	0.00194079		PLF4 (32-101)2H+	platelet factor 4
3894.49	N	-1667.3	0.8893	D	23156.8	0.0259281	D	21726.4	0.0103485	N	-2570.49	0.880086	N	18227	0.0850561		SAA1 (19-122)3H+	serum amyloid a protein
3914.97	N	-11034.2	0.890514	D	148715	0.0200289	D	138919	0.00814613	N	-55909.2	0.575889	N	91550.8	0.179498		CMGA (228-260)H+	chromogranin
3939.43	N	303686	0.641048	D	1.41328e+06	0.0259281	D	1.71816e+06	0.0023717	U	-1.2101e+06	0.217855	N	144759	0.864857		n.a.
3955.17	N	5.04573e+06	0.49401	D	7.89199e+06	0.277979	D	1.2529e+07	0.00451126	N	-1.38041e+07	0.228508	N	-5.26077e+06	0.559503		VGF (23-62)H+	neuroendocrine regulatory peptide-1
3967.73	N	-1.33826e+06	0.824243	D	8.80157e+06	0.00954145	D	6.90062e+06	0.00719965	U	-7.68042e+06	0.126297	N	-841100	0.850169		ITIH4 (650-687; met-oxidated)H+	inter-alpha-trypsin inhibitor heavy chain h4
3989.61	N	5018.21	0.674421	D	58602.3	0.0161286	N	48024.3	0.262979	N	-44187.5	0.43612	N	26727.3	0.868248		n.a.
4016.49	N	4429.07	0.560517	D	7473.21	0.000799731	D	12904.8	3.11987e-05	N	395.968	0.916054	D	15684.3	0.000702299		n.a.
4042.35	N	34247.3	0.816736	D	154976	3.07199e-06	D	210240	1.13981e-07	N	27514.6	0.510774	D	213684	2.99723e-05		n.a.
4057.82	N	1.00699e+06	0.556068	D	4.48554e+06	0.000163955	D	5.99524e+06	1.23048e-05	D	2.57882e+06	0.162446	D	8.53617e+06	5.84744e-05		n.a.
4075.5	N	-12096.4	0.938359	D	332059	0.00027525	D	343960	0.000523748	N	127663	0.44904	D	482159	0.00106723		n.a.
4094.25	N	-124482	0.82026	N	200049	0.812229	N	5309.47	0.993477	D	2.05578e+06	0.135979	D	2.18478e+06	0.0397123		n.a.
4109.01	N	-19793.5	0.862352	N	58306.3	0.425326	N	35275.1	0.570722	N	174783	0.157072	D	216001	0.0397123		n.a.
4126.57	N	314.408	0.994388	N	-20771.5	0.316473	N	-21683	0.242302	D	61763.7	0.126297	N	52253	0.0933085		A4 (672-709)H+	amyloid beta a4 protein
4155.99	N	-4460.78	0.567958	N	-4376.94	0.530736	U	-7001.9	0.211027	N	15906.4	0.151219	N	7839.89	0.340013		IC1 (467-500)H+	plasma protease c1 inhibitor
4174.75	N	-266795	0.840285	N	436265	0.133363	N	216995	0.466177	D	785169	0.0724724	D	1.00327e+06	0.0164001		IC1 (467-500; met-oxidated)H+	plasma protease c1 inhibitor
4196.85	N	-88000.3	0.994388	D	3.91373e+06	0.0755014	D	4.68486e+06	0.0335001	N	2.73706e+06	0.47013	D	6.35802e+06	0.0491015		n.a.
4213.67	N	-1.34798e+07	0.8893	N	4.91255e+07	0.500707	N	4.32238e+07	0.506985	D	2.00233e+08	0.149509	D	2.16999e+08	0.0484047		n.a.
4225.83	N	-5.87685e+06	0.50444	N	6.53018e+06	0.285797	N	1.47125e+06	0.780578	N	1.27003e+07	0.258944	N	1.25104e+07	0.189977		A4 (672-710)H+	amyloid beta a4 protein
4253.94	N	1254.91	0.994388	N	83404	0.257305	N	88837.8	0.272863	N	129949	0.280057	D	257064	0.0301807		n.a.
4270.59	N	189048	0.544858	N	216981	0.373104	N	339004	0.145258	D	713305	0.12	D	1.15329e+06	0.00452269		n.a.
4285.99	N	336898	0.94294	D	1.08044e+06	0.0114961	D	1.26393e+06	0.00382085	N	400038	0.473954	D	2.17332e+06	0.00513385		ITIH4 (617-687)H+
4305.93	N	-709922	0.954912	D	5.17291e+06	0.00703901	D	3.85719e+06	0.0299134	N	1.45736e+06	0.62746	D	7.10564e+06	0.0286734		CO4A (680-755)2H+	complement c4-a
4317.28	N	-207040	0.565573	D	665515	0.0039838	D	365186	0.0578956	N	209748	0.590659	D	798061	0.0506875		A4 (672-711)H+	amyloid beta a4 protein
4357.7	N	2237.61	0.39573	D	57743.7	0.00469439	D	59057	3.21213e-05	D	26489.1	0.328606	D	87189.5	0.00120968		AACT (387-423)H+	alpha-1-antichymotrypsin
4367.33	N	2122.23	0.39573	D	20622.6	0.000922618	D	22416.6	2.38307e-06	N	6030.34	0.524082	D	29530.7	0.000734616		n.a.
4385.34	D	36973.1	0.0490528	D	66412.1	0.0039352	D	108169	7.3508e-07	N	743.42	0.962476	D	103591	0.00198074		APOC3 (21-99)2H+	apolipoprotein c3
4400.09	N	13692.7	0.384785	D	25769.7	0.00849516	D	41435.2	0.000894016	N	6304.37	0.678793	D	52327.1	0.00102556		n.a.
4427.59	D	12467.7	0.025332	D	7228.85	0.00598924	D	20840.1	5.09642e-06	N	3439.74	0.280057	D	19960.4	0.000169312		n.a.
4469.38	D	140251	0.00892643	D	49471	0.014786	D	195245	3.88977e-05	D	58635.6	0.222201	D	291479	0.000855937		ANT3 (426-464)H+	antithrombin-3
4504.4	N	254.8	0.532998	D	543.358	0.0140688	D	812.648	0.000261897	N	-95.5938	0.717462	D	984.791	0.00577274		A4 (672-713)H+	amyloid beta a4 protein
4531.91	D	8721.74	0.0248806	D	6198.84	0.0135338	D	15241.9	1.13208e-07	N	-303.21	0.908524	D	16923.1	0.000319399		n.a.
4554.83	D	154487	0.000385961	N	-21061.3	0.956262	D	147341	0.000199861	N	-22078.8	0.438331	N	127567	0.108826		HPT (79-160)2H+	haptoglobin
4571.2	D	722193	0.000286716	N	-119853	0.599038	D	672619	0.000699416	N	-98474.7	0.449821	N	566469	0.102536		n.a.
4586.45	D	354133	0.000563379	N	-37341.9	0.678301	D	349212	0.000875256	N	-72871.9	0.341722	N	252172	0.10406		TTHY (21-147)3H+	transthyretin
4640.45	D	361943	0.00015066	D	109195	0.196473	D	447703	5.18315e-06	N	-122929	0.263176	D	424356	0.00121131		n.a.
4648.69	D	680379	0.00143286	N	238301	0.18946	D	837906	0.000111621	N	-131194	0.66712	D	932493	0.00226166		CXCL7 (44-128)2H+	platelet basic protein
4652.39	D	157219	0.00015066	N	35609.2	0.282345	D	186767	5.64219e-06	N	-47021.5	0.260164	D	178531	0.00118607		n.a.
4683.96	D	131182	0.000220136	N	-6890.74	0.861541	D	132107	8.08942e-05	N	-28840.4	0.328606	D	120799	0.0241979		n.a.
4690.85	D	533586	0.000220136	N	-79887.8	0.750603	D	502222	0.000284713	N	-127869	0.417453	N	434352	0.080389		n.a.
4715.33	D	1.77529e+06	0.000286716	N	-318576	0.577268	D	1.63183e+06	0.000934442	N	-191380	0.608262	D	1.57172e+06	0.0632242		n.a.
4728	D	343692	0.000474207	N	-46156.7	0.770619	D	336608	0.000490306	N	-59041.6	0.476539	D	296772	0.0686213		n.a.
4765.31	N	191.518	0.56031	D	845.094	6.95214e-06	D	1012.43	1.0095e-05	N	-147.757	0.641985	D	668.608	0.0291539		DEFB1 (25-68)H+	beta-defensin 1
4792.82	D	27291.3	0.0478562	D	45580.9	2.26364e-05	D	75448.1	1.62847e-07	D	13679.3	0.151219	D	96174.1	2.65712e-05		n.a.
4817.19	D	16677	0.0163238	N	3408.65	0.166567	D	22031.6	0.000490306	N	-1715.01	0.817532	D	25892.2	0.0114708		VGF (555-595)H+	neuroendocrine regulatory peptide-1
4838.94	D	3786.56	0.0569188	U	-2335.91	0.0438945	N	1955.07	0.260339	N	-1396.81	0.442466	N	1246.69	0.668336		n.a.
4859.44	D	73296.8	0.000750051	N	-23868.7	0.174023	D	55278.3	0.0175045	N	-12543.9	0.555174	N	52029.2	0.296576		RNAS1 (29-156)3H+	ribonuclease pancreatic
4880.85	D	6855.43	0.00477392	N	-3141.87	0.177581	D	4509.92	0.0633935	N	-624.442	0.975783	N	4502.81	0.37722		n.a.
4894.26	D	4050.99	0.00212599	N	-1011.69	0.678301	D	2907.37	0.00574185	N	-196.711	0.843801	N	2963.99	0.137317		n.a.
4948.35	N	129668	0.39573	D	70342.5	5.82152e-06	D	125414	4.45703e-08	N	-13386.8	0.280057	D	115446	0.000523549		n.a.
4966.77	N	1.34613e+06	0.468316	D	739115	6.35816e-06	D	1.21841e+06	3.02432e-07	N	-85160.6	0.456274	D	1.16876e+06	0.000714447		n.a.
4978.33	N	383634	0.56121	D	230863	4.05964e-06	D	349122	2.5012e-07	N	-26849.4	0.442466	D	333677	0.000523549		n.a.
5006.42	N	3002.83	0.49401	D	4491.2	5.82152e-06	D	6001.91	2.80498e-06	N	1153.67	0.173516	D	7786.65	5.84744e-05		n.a.
5026.45	N	-137.104	0.990819	D	9688.24	0.000163955	D	8932.44	3.02432e-07	U	-3296.13	0.173516	D	6969.22	0.00551535		n.a.
5051.36	N	-6412.41	0.824243	D	65748.8	0.000389662	D	63101.7	7.16811e-05	N	-19720.1	0.399694	D	41296.1	0.0553		HBA (2-142)3H+	hemoglobin subunit alpha
5067.07	N	-15610.7	0.994388	D	1.15636e+06	0.001509	D	1.16956e+06	1.76995e-05	N	-298857	0.553919	D	953521	0.0206876		n.a.
5081.39	N	-31559.7	0.714153	D	302289	0.000463205	D	268908	7.69248e-05	N	-21941	0.878925	D	267960	0.0104468		n.a.
5101.32	N	-4437.47	0.56121	D	24428.8	0.000134879	D	19089	0.000727879	N	7291.14	0.5391	D	25684.7	0.00124783		n.a.
5134.65	D	2360.1	0.0972392	D	2156.99	0.00423918	D	4123.74	0.000107291	N	857.301	0.449463	D	5541.17	0.00202922		n.a.
5152.23	D	2449.58	0.0491701	D	1405.14	0.00029585	D	3653.34	1.07374e-06	N	-267.882	0.569085	D	2535.97	0.0146696		n.a.
5175.52	N	2801.56	0.38387	D	1895.96	0.000112003	D	4185.2	1.49329e-06	U	-661.511	0.0412751	N	2165.82	0.258064		n.a.
5194.83	N	590.589	0.678829	U	-3039.91	0.108989	N	-2336.3	0.260339	U	-11270.5	0.0226555	U	-14936.5	0.000215935		n.a.
5214.63	N	843.39	0.678829	N	-2623.63	0.221676	N	-1426.26	0.508083	N	-301.443	0.251011	U	-3943.94	0.0593374		n.a.
5262.72	N	346.803	0.994388	D	74736.4	5.82152e-06	D	76092.3	2.79003e-07	N	6557.38	0.547514	D	74838.4	6.32002e-05		n.a.
5326.71	N	23781.4	0.824243	D	229699	0.0101407	D	274568	0.00109299	N	82524.5	0.408804	D	320708	0.00109016		HPT (19-160)3H+	haptoglobin
5339.53	N	179517	0.732169	D	1.12054e+06	0.0353288	D	1.39768e+06	0.00422442	N	661338	0.304097	D	1.85621e+06	0.00419013		n.a.
5354.95	N	-8516.37	0.853481	D	96041.4	0.0259281	D	89811.2	0.010659	N	46091.6	0.438331	D	123061	0.0154264		n.a.
5379.17	N	-6079.19	0.532998	U	-9987.39	0.0846701	U	-16442	0.0254224	N	34743.1	0.696855	D	2922.84	0.0367502		n.a.
5407.47	U	-7.27148	0.094346	N	-680.89	0.198556	U	-662.12	0.00285267	N	1389.47	0.383022	N	-46.5119	0.581789		S10A8 (1-93)2H+	protein s100-a8
5459.37	N	336.043	0.55707	D	1613.24	0.00338824	D	1879.94	1.54297e-05	U	-758.674	0.217855	D	996.846	0.0639231		n.a.
5484.45	N	1182.07	0.712028	D	7379.45	0.000298976	D	8064.8	6.43612e-05	U	-3986.2	0.15595	N	4577.75	0.106854		n.a.
5514.36	N	-598.428	0.714153	D	9501.87	0.00232688	D	8733.17	0.00190161	U	-7168.11	0.151219	N	1177.33	0.765565		n.a.
5544.13	N	-4738.48	0.49401	D	13254.6	0.00786223	D	7993.02	0.0615421	U	-11050.7	0.129014	N	-3147.12	0.598163		n.a.
5585.09	N	7794.13	0.684245	D	61828	0.000252876	D	67499.6	1.09061e-06	U	-40778.8	0.0357604	N	30984.9	0.122639		n.a.
5600.72	N	45786	0.495561	D	189927	0.000252876	D	225224	6.78179e-07	U	-159721	0.0373666	N	99700.5	0.204792		n.a.
5618.43	D	147467	0.014656	N	48283.1	0.146635	D	212930	9.73681e-05	U	-205458	0.0226555	N	45777.3	0.526035		SAA1 (20-120)2H+	serum amyloid a protein
5635.04	D	87885.2	0.271523	D	98043.5	0.090004	D	193584	0.00110428	U	-281075	0.0412302	N	-42868.5	0.733224		n.a.
5653.34	D	8579.44	0.2625	D	9974.68	0.0459001	D	19345.7	0.000349403	U	-25013.8	0.0412302	N	-1655.73	0.896271		n.a.
5660.67	D	5774.25	0.255669	D	6839.96	0.025206	D	13047.6	0.000118169	U	-15204.3	0.0412302	N	140.568	0.984482		n.a.
5714.61	N	-17171	0.39573	D	42148.4	0.00399587	D	22701.3	0.0588276	U	-62820.9	0.0226555	U	-36055.7	0.106854		SAA1 (21-122)2H+	serum amyloid a protein
5737.34	N	-114034	0.414071	D	271139	0.0215467	D	143003	0.117658	U	-523572	0.0117943	U	-341428	0.0414583		n.a.
5755.37	N	-2.13773e+06	0.670762	D	4.34985e+06	0.122534	N	1.9231e+06	0.32947	U	-1.12014e+07	0.0226555	U	-8.04296e+06	0.0380314		SAA1 (20-122)2H+	serum amyloid a protein
5765.21	N	-22793.7	0.49401	D	38410.7	0.0776547	N	15632.6	0.330035	U	-86525.2	0.0269211	U	-63428.6	0.0389628		n.a.
5767.59	N	-352328	0.457954	D	542881	0.114025	N	212647	0.340588	U	-1.29637e+06	0.0226555	U	-928670	0.0422992		n.a.
5801.69	N	-6922.78	0.531733	D	9698.73	0.0438945	N	3576.59	0.14295	U	-15253.8	0.0793137	N	-12877	0.101973		n.a.
5810.61	N	-26851.6	0.784983	D	32859.3	0.0394127	D	10482.8	0.0268976	N	55595.3	0.326843	N	-7336.43	0.886879		SAA1 (19-122)2H+	serum amyloid a protein
5847.41	N	-16787.6	0.853481	N	85342	0.241357	D	91407.4	0.171998	N	19356.1	0.878925	N	87597.7	0.204792		n.a.
5867.34	N	-119011	0.862352	N	515574	0.394782	N	549419	0.332858	N	163862	0.569085	N	769037	0.205805		B2MG (21-119)2H+	beta-2-microglobulin
5875.72	N	27191.3	0.887354	D	324933	0.0329981	D	369603	0.00951496	N	-2261.27	0.476539	D	309256	0.054848		n.a.
5888.01	N	561100	0.835324	D	4.73757e+06	0.0135338	D	5.66607e+06	0.00302032	N	-825277	0.30461	D	3.99995e+06	0.0661732		n.a.
5906.78	N	6.94091e+06	0.752367	D	3.37791e+07	0.063351	D	4.08578e+07	0.0126321	N	3.53578e+06	0.629355	D	3.67315e+07	0.059785		FIBA (576-629)H+	fibrinogen alpha chain
5917.29	N	58166.1	0.88907	D	726991	0.0362056	D	791752	0.0110049	N	28371.7	0.629355	D	691522	0.0603343		FIBA (581-633)H+	fibrinogen alpha chain
5917.82	N	658137	0.921357	D	1.11778e+07	0.0527766	D	1.16598e+07	0.0191867	N	1.29238e+06	0.880086	N	1.09906e+07	0.0798454		n.a.
5949.12	N	-10056.3	0.806102	D	67404.7	0.0600101	D	53741.9	0.0837541	N	-235.321	0.993713	N	48328.2	0.204792		n.a.
5983.38	N	-718.38	0.824243	D	8248.73	0.00539748	D	7218.45	0.0077088	N	-2571.65	0.536041	N	4255.48	0.161775		n.a.
6013.27	N	1411.07	0.611465	D	6244.96	0.00290335	D	7332.16	0.0025878	U	-4451.07	0.12658	N	5746.7	0.0798454		n.a.
6045.21	N	637.942	0.495561	D	2831.43	0.00738789	D	3297.36	0.00137704	U	-1750.42	0.129434	D	2370.23	0.0475412		n.a.
6053.25	N	6730.35	0.473806	D	26400.5	0.0156951	D	31404.6	0.0023717	U	-16095.9	0.150497	D	22643.2	0.0585565		n.a.
6090.5	N	5683.34	0.565573	D	24439.7	0.021849	D	28345.3	0.00558578	N	-9110.27	0.495479	D	25636.5	0.0415771		n.a.
6123.26	N	367.623	0.714153	D	966.87	0.0454044	D	1190.01	0.0147575	N	-528.342	0.377429	N	948.213	0.0870271		FIBA (576-629; spa-adduct)H+	fibrinogen alpha chain
6155.5	D	209.96	0.0508538	D	317.928	5.82152e-06	D	512.641	2.63927e-08	U	-175.021	0.126297	D	301.765	0.000996878		n.a.
6174.38	N	2368.54	0.38387	D	3761.59	0.000192781	D	5564.89	1.2111e-05	N	699.094	0.542918	D	5247.83	6.32002e-05		n.a.
6193.06	N	2678.16	0.643294	D	4577.74	0.0129732	D	6434.54	0.00334573	N	3082.37	0.280057	D	8159.48	0.00121131		n.a.
6227.06	N	3920.31	0.39573	U	-16943.7	0.0308233	N	-11566.4	0.245269	D	25305.3	0.0441247	N	16570.6	0.272505		n.a.
6241.1	N	1319.7	0.457954	U	-5041.09	0.0843421	N	-3384.95	0.204844	D	5160.61	0.129014	N	2532.81	0.55401		SCG1 (461-513)H+	secretogranin-1
6281.79	N	377.676	0.906378	U	-9932.95	0.00111721	U	-9065.48	0.00271981	N	1490.39	0.300789	N	-5874.8	0.370835		CYTC (35-146)2H+	cystatin-c
6305.27	N	-13283.6	0.532998	U	-126830	5.78404e-05	U	-136779	5.52291e-05	D	41943	0.391434	N	-67062.8	0.178988		n.a.
6315.61	N	-2941.35	0.457954	U	-23293.9	0.000129166	U	-25712	7.1809e-05	D	8545.32	0.33077	N	-11390.7	0.252682		n.a.
6376.51	N	1440.13	0.33329	D	1179.43	0.00712672	D	2749.67	0.000462884	N	-1076.32	0.280057	D	2440.17	0.0576421		n.a.
6415.06	N	1189.15	0.16621	D	2186.99	0.000466706	D	3476.94	1.66443e-06	N	-1384.91	0.135979	D	2132.61	0.0381712		APOC1 (29-83)H+	apolipoprotein c1
6479.17	N	753.754	0.686228	D	1330.85	0.00419917	D	2201	0.000123396	N	-770.004	0.19435	N	868.898	0.205805		n.a.
6519.82	N	2628.19	0.49401	D	4259.16	0.00100361	D	7864.54	9.94753e-06	N	-1606.54	0.292979	D	4185.09	0.0229475		n.a.
6563.58	N	169.868	0.590787	D	1365.84	1.29941e-05	D	1699.55	7.04205e-07	N	-79.7112	0.834218	D	948.024	0.00193935		n.a.
6589.81	D	40.3361	0.372109	N	21.6522	0.401786	D	75.1403	0.000470487	N	-61.6752	0.630478	N	4.51159	0.416774		n.a.
6608.22	D	255.713	0.020828	N	3.99586	0.84893	D	269.487	0.000889678	N	-235.487	0.221407	N	102.589	0.559503		n.a.
6636.17	D	2200.15	0.0618421	N	-195.091	0.993145	D	2437.51	0.000532489	N	-1403.97	0.280057	N	1917.51	0.136609		APOC1 (27-83)H+	apolipoprotein c1
6676.36	D	5155.57	0.316875	N	-619.068	0.750603	D	6749.97	0.00594051	N	-4905.72	0.281128	N	6831.19	0.197039		CYTC (27-146)2H+	cystatin-c
6692.38	D	982.01	0.387821	N	52.0342	0.611371	D	1516.54	0.00410014	N	-1216.41	0.244348	N	1305.37	0.220965		n.a.
6754.93	N	-72.0862	0.461106	D	489.736	0.00475384	D	522.797	0.00197407	N	-63.8112	0.815729	D	310.035	0.0839156		n.a.
6805.73	U	-3151.26	0.0169059	D	6268.89	3.84265e-05	D	3963.96	0.00730453	N	845.361	0.957278	D	3596.84	0.03093		n.a.
6878.58	D	5327.38	0.352169	N	5317.79	0.242201	D	12405.3	0.00102745	N	-5104.86	0.326231	N	8203.46	0.284323		n.a.
6881.28	D	29384.7	0.0699037	N	8670.3	0.502168	D	42335.9	0.00241268	N	-21207	0.614432	N	21326.8	0.407411		TTHY (21-147)2H+	transthyretin
6927.1	N	8776.99	0.461106	D	44578.3	0.142438	D	66727	0.00611415	N	-20995.8	0.47769	N	64269.2	0.229885		n.a.
6942.41	N	29900.5	0.49401	N	153787	0.243882	D	239448	0.0193055	N	-84401.4	0.503744	N	245076	0.423567		n.a.
6985.99	D	118469	0.0086733	N	-25094.8	0.370651	D	111426	0.019147	N	-81375.7	0.343959	N	57695.8	0.451285		n.a.
6990.17	D	154464	0.00720004	N	-21332.6	0.54326	D	158076	0.012044	N	-113331	0.339569	N	80146.6	0.370835		n.a.
7022.62	D	1.34628e+06	0.000452067	U	-301381	0.133631	D	1.20625e+06	0.0107543	N	-994645	0.300789	N	421719	0.456598		n.a.
7054.07	D	264376	0.000850362	U	-54655.9	0.207336	D	245951	0.00898667	N	-184573	0.300789	N	104458	0.404957		n.a.
7516.96	N	202.16	0.732169	D	1114.49	0.0291324	D	1347.46	0.00243421	N	-574.342	0.304097	N	923.698	0.179498		n.a.
8125.34	N	138.159	0.50444	D	295.624	0.0442752	D	493.983	0.00220038	N	-156.651	0.391434	N	281.914	0.136609		CO3 (672-739)H+	complement c3
8205.74	D	683.422	0.0266879	N	-226.458	0.665818	D	571.83	0.026254	N	77.2917	0.847804	N	766.926	0.10406		APOC2 (29-101)H+	apolipoprotein c2
8266.67	N	-2.73586	0.951341	D	92.178	0.00662229	D	89.76	0.00210111	N	-37.4136	0.333995	N	61.5251	0.114684		n.a.
8335.9	D	4012.14	0.271523	N	804.053	0.808607	D	5344.62	0.0492144	N	-5747.45	0.217855	N	-1218.74	0.805639		CO3 (672-739; spa-adduct)H+	complement c3
8561.01	N	-598517	0.635281	D	2.79727e+06	0.000508553	D	1.95646e+06	0.0116545	N	569635	0.634269	D	3.67907e+06	0.0124696		n.a.
8590.22	N	-2.99671e+06	0.500429	D	9.83946e+06	0.000956585	D	6.23623e+06	0.0213149	N	2.18088e+06	0.626534	D	1.23103e+07	0.0194172		n.a.
8603.78	N	-3.67206e+06	0.784398	D	9.97386e+06	0.00188907	D	5.77703e+06	0.0407058	N	2.47204e+06	0.610615	D	1.19734e+07	0.0269733		n.a.
8607.1	N	-729969	0.682525	D	1.92364e+06	0.00162063	D	1.10095e+06	0.0349487	N	485291	0.594595	D	2.34578e+06	0.0194172		CO4A (680-755)H+	complement c4-a
8707.36	N	3324.39	0.560517	D	11253.8	0.00162063	D	15317.9	0.000114759	N	-44.6623	0.993713	D	23101.2	0.000689774		APOA2 (24-100)H+	apolipoprotein a2
8761.1	D	57528.1	0.00471355	D	12934.8	0.042293	D	77014.7	1.79948e-05	N	-15506.1	0.343959	D	64215.3	0.0213506		APOC3 (21-99)H+	apolipoprotein c3
8812.27	D	5009.15	0.0301037	D	3048.03	0.00344143	D	8521.69	3.5272e-06	N	-664.021	0.732949	D	8930.72	0.000884532		n.a.
8872.36	D	11348	0.0267204	D	5617.84	0.00776566	D	16680	0.000306711	D	7486.43	0.170559	D	30219.5	6.32002e-05		VTNC (402-478)H+	vitronectin
8919.4	D	301359	0.00296617	N	1527.33	0.244461	D	328425	0.000841335	N	171242	0.224947	D	567891	7.54271e-05		n.a.
8936.23	D	83501.3	0.0111825	N	12647.3	0.166081	D	103618	0.000793703	N	52939.8	0.12658	D	179438	5.84744e-05		CO3 (672-747)H+	complement c3
9071.51	D	74839.6	0.000726377	N	-21496.9	0.650947	D	62754.1	0.00117391	N	2410.32	0.68438	D	79851.6	0.0716084		n.a.
9117.36	D	1.20914e+06	0.000452067	N	-309051	0.685826	D	1.06379e+06	0.000934442	N	79707.5	0.727215	D	1.25449e+06	0.0475659		n.a.
9129.75	D	3.54706e+06	0.000452067	N	-877502	0.678301	D	3.15676e+06	0.000833434	N	258923	0.742067	D	3.71211e+06	0.0475659		HPT (79-160)H+	haptoglobin
9154.08	D	887088	0.000452067	N	-180218	0.805605	D	844131	0.000615675	N	79730.1	0.800414	D	987853	0.0300065		n.a.
9275.16	D	245127	0.000385779	D	85968	0.133352	D	321539	4.73692e-06	N	-40746.7	0.599134	D	369373	0.000136861		CXCL7 (44-128)H+	platelet basic protein
9288.48	D	1.14481e+06	0.00172034	D	391472	0.153924	D	1.50291e+06	1.00364e-05	N	-132572	0.764529	D	1.75557e+06	0.000327563		n.a.
9301.46	D	935179	0.000381372	N	117405	0.500707	D	1.09232e+06	4.73692e-06	N	-120682	0.641055	D	1.21247e+06	0.00115958		CCL13 (17-98)H+	C-C motif chemokine 13
9360.97	D	4.62927e+06	0.000220136	N	-1.1352e+06	0.171341	D	4.06267e+06	0.00259698	N	-1.01103e+06	0.654225	N	3.58517e+06	0.123606		APOA1 (25-267)3H+	apolipoprotein a1
9387.37	D	2.57037e+06	0.000272334	N	-657297	0.246158	D	2.2413e+06	0.00161002	N	-185448	0.723634	D	2.29766e+06	0.0747157		n.a.
9408.42	D	2.22634e+06	0.000286716	N	-553721	0.334385	D	1.96327e+06	0.001155	N	-30543.5	0.68438	D	2.10281e+06	0.0615056		n.a.
9422.69	D	5.77133e+06	0.000286716	N	-1.42237e+06	0.468177	D	5.09203e+06	0.001155	N	399759	0.68438	D	5.85459e+06	0.0563833		n.a.
9455.82	D	72344.7	0.000438935	N	-12896.6	0.650947	D	72758	0.0065412	N	5269.78	0.774297	D	75254.5	0.0278118		n.a.
9514.34	D	17859.8	0.0121586	N	-1119.9	0.293403	D	19070.8	0.00239783	N	-10490.6	0.280057	N	7257.57	0.512562		n.a.
9542.22	D	5560.96	0.00510125	N	-158.478	0.631112	D	6080.14	0.000758982	N	-2142.71	0.304097	N	4263.76	0.130476		n.a.
9570.33	D	9826.84	0.00630064	N	288.875	1	D	11166.1	0.000389089	N	-2861.68	0.314905	D	10028.1	0.0415435		n.a.
9587.5	D	10024.2	0.00318605	N	512.914	0.750603	D	11588.6	0.000148018	N	-2080.65	0.421895	D	11770	0.0375874		n.a.
9642.8	D	13225.6	0.000652412	N	-1823.25	0.863818	D	12614.3	0.000154511	N	-1441.89	0.608262	D	14005.1	0.0612853		n.a.
9659.08	D	20558.9	0.000561603	N	-3794.32	0.685769	D	18631.7	0.000312054	N	-1914.48	0.630478	D	20844	0.0787978		n.a.
9715.45	D	59510	0.000452067	N	-13474.6	0.61891	D	52740.6	0.00163573	N	-746.056	0.774297	D	62277	0.0551692		n.a.
10260.3	D	717.092	0.0155913	N	-64.0279	0.841801	D	642.297	0.00205703	N	-453.553	0.187858	N	172.151	0.516118		n.a.
10340.6	N	222.813	0.39573	D	215.167	0.0322475	D	428.788	0.000376	N	-180.365	0.378709	N	244.972	0.179986		PSAP (405-486)H+	proactivator polypeptide
10431.1	D	1357.93	0.192347	N	-964.146	0.530743	D	569.897	0.0711299	N	-784.039	0.536282	N	182.091	0.897173		S10AC /H+	protein s100-a12
10478.8	D	16648.1	0.0373951	N	-7475.55	0.507581	D	11436.5	0.0193055	N	-19046	0.15595	N	-4903.79	0.722817		n.a.
10529	D	88555.7	0.0445125	N	-37143.5	0.353183	D	68353	0.0265741	U	-119066	0.126297	N	-32480.6	0.989276		n.a.
10534.1	D	9648.14	0.0727362	N	-3958.47	0.474786	D	7924.98	0.0208307	U	-13497.2	0.12658	N	-3580.92	0.669418		n.a.
10596.2	D	718.447	0.0216402	N	-330.431	0.491819	D	627.817	0.026254	N	-1090.01	0.187858	N	-179.31	0.789802		n.a.
11092.3	N	11188.1	0.371176	N	875.766	0.941664	N	13365.2	0.219169	N	-18230.8	0.241221	N	-7420.3	0.663415		n.a.
11126.8	N	6776.68	0.46495	N	1186.41	0.895819	N	9201.43	0.171998	N	-11029.6	0.293259	N	-4055.35	0.717911		n.a.
11179	N	2316.56	0.495561	N	635.955	0.841801	N	3354.09	0.187682	N	-3157.03	0.224947	N	-923.719	0.805639		n.a.
11482.1	N	274.65	0.319128	N	61.1644	0.808607	D	388.536	0.0640735	N	-385.838	0.304097	N	-43.0569	0.90173		SAA1 (21-122)H+	serum amyloid a protein
11595.3	N	49.5362	0.876813	N	-181.24	0.914817	N	-100.415	0.248127	N	-369.134	0.326231	N	-262.544	0.387043		n.a.
11696.2	N	-6425.45	0.678829	N	-9790.62	0.579761	N	-13252.2	0.301061	N	-721.594	0.9707	N	-5700.53	0.597473		SAA1 (20-122)H+	serum amyloid a protein
11723.5	N	-22998.9	0.714153	N	-29533.7	0.425962	N	-40750.4	0.262979	N	-256.448	0.955118	N	-15043.3	0.463044		SAA1 (19-122)H+	serum amyloid a protein
11728	N	-30792	0.838558	N	-48362.3	0.258182	N	-62848.7	0.248976	N	3302.63	0.886803	N	-21335.3	0.491502		B2MG (21-119)H+	beta-2-microglobulin
11862.2	N	-537.605	0.963332	N	-204.846	0.778104	N	-272.151	0.335211	N	-652.415	0.392991	N	-321.84	0.643204		n.a.
12189.9	N	162.434	0.255669	N	18.0647	0.90041	D	197.898	0.0676926	N	-238.998	0.280057	N	-106.674	0.552423		n.a.
12289	D	141.73	0.282908	N	25.7264	0.841801	D	197.063	0.0404336	N	-228.497	0.280057	N	-50.0902	0.778027		n.a.
12411.9	N	224.797	0.495622	N	-461.09	0.190896	N	-138.422	0.780578	N	732.186	0.185251	N	920.248	0.235223		n.a.
12447.2	N	250.84	0.532998	U	-1068.34	0.0814581	N	-661.347	0.470302	D	2011.97	0.0495054	N	1929.66	0.205329		n.a.
12586.8	N	-315.897	0.714153	U	-4693.49	0.000183477	U	-4914.17	0.000256018	N	944.928	0.639274	U	-2573.82	0.0295587		n.a.
12603.9	N	-984.766	0.632071	U	-13293.5	0.000143613	U	-13987.9	0.000192948	N	4061.12	0.300789	U	-6194.23	0.046519		n.a.
13161.5	N	74.1188	0.306372	N	14.5389	0.841801	D	97.3731	0.079438	N	-132.198	0.280057	N	-56.4699	0.580851		n.a.
13324.6	N	18649.5	0.384785	N	2076.27	0.918977	N	23340.8	0.202157	N	-28568.2	0.280057	N	-9307.79	0.735669		CYTC (27-146)H+	cystatin-c
13388.9	N	6337.03	0.556068	N	2830.39	0.763517	N	10535.9	0.159857	N	-11685.8	0.295313	N	-3029.73	0.789802		n.a.
13724.9	D	1264.98	0.0352766	N	42.4112	0.94516	D	1524.61	0.00727651	N	-1407.82	0.294233	N	26.6419	0.984482		n.a.
13764.1	D	1166.38	0.0313252	N	-19.7513	0.966441	D	1379.1	0.00716667	N	-1021.97	0.2327	N	394.76	0.660171		TTHY (21-147)H+	transthyretin
*) Pattern of changes in abundance between consecutive samples: D - decreased (downregulated), U - increased (upregulated), N - not significant change (p>0.05)
†) Abundance of spectral components in arbitrary units
††) Marked FDR values <5% (bold) and <0.1% (bold, yellow highlight)
#) Hypothetical identification based on the annotation of m/z values at the proteomic knowledge base EPO-KB (Empirical Proteomic Ontology Knowledge Base) [Lustgarten et al. Bioinformatics 2008;24:1418-1419]
n.a. - no annotation (0.5% mass acuracy limit was allowed)

## Sheet: Table_S2
Table S2. Association of dose-related variables (and AMR) with changes in abundances of spectral components observed between samples A and B
Component m/z [Da]	maximum GTV dose		total absorbed radiation energy		dose 2.7 Gy		dose 5.5 Gy		dose 8.2 Gy		dose 11.0 Gy		dose 13.7 Gy		dose 16.5 Gy		dose 19.4 Gy		dose 22.4 Gy		dose 25.6 Gy		volume 4,600 ccm		volume 3,400 ccm		volume 2,600 ccm		volume 2,000 ccm		volume 1,500 ccm		volume 1,000 ccm		volume 600 ccm		volume 350 ccm		volume 200 ccm		maximal AMR
	r/ro coefficient	p-value*	r/ro coefficient	p-value*	r/ro coefficient	p-value*	r/ro coefficient	p-value*	r/ro coefficient	p-value*	r/ro coefficient	p-value*	r/ro coefficient	p-value*	r/ro coefficient	p-value*	r/ro coefficient	p-value*	r/ro coefficient	p-value*	r/ro coefficient	p-value*	r/ro coefficient	p-value*	r/ro coefficient	p-value*	r/ro coefficient	p-value*	r/ro coefficient	p-value*	r/ro coefficient	p-value*	r/ro coefficient	p-value*	r/ro coefficient	p-value*	r/ro coefficient	p-value*	r/ro coefficient	p-value*	ro coefficient	p-value*
831.048	0.140674	0.255523	0.293998	0.0160394	0.315508	0.00956399	0.330114	0.00659725	0.337617	0.00541593	0.339452	0.00515711	0.312355	0.0103396	0.278314	0.0228829	-0.0366397	0.776899	-0.0444012	0.735616	-0.101448	0.47758	0.330713	0.00649528	0.351584	0.00370561	0.336579	0.00556725	0.319259	0.00870781	0.212667	0.0840773	0.180781	0.142952	0.133171	0.281943	0.0687206	0.579723	0.0521191	0.674626	0.122431	0.359898
907.486	0.0535939	0.663543	-0.189296	0.121953	-0.156163	0.202993	-0.165172	0.177893	-0.193915	0.112985	-0.20823	0.0884117	-0.185609	0.132444	-0.177548	0.15033	-0.0698572	0.591786	-0.0186441	0.88836	-0.126915	0.378659	-0.181128	0.139137	-0.146696	0.231997	-0.213345	0.080736	-0.200825	0.100535	-0.163836	0.181465	-0.197084	0.107136	-0.17544	0.152143	-0.128908	0.294041	-0.0909646	0.459769	-0.0508398	0.704687
1006.9	-0.162514	0.181746	-0.112276	0.357513	-0.156704	0.198025	-0.161016	0.185847	-0.177347	0.144642	-0.164815	0.175574	-0.116387	0.343734	-0.0409589	0.739621	0.0165445	0.898292	0.173826	0.183634	-0.0479809	0.734867	-0.146401	0.229427	-0.166387	0.17145	-0.158787	0.192073	-0.159993	0.188687	-0.0807088	0.508861	-0.0433687	0.722889	-0.031677	0.795696	0.0657289	0.59075	0.078407	0.521053	0.0880924	0.510816
1023.5	-0.1274	0.296862	-0.266104	0.0271012	-0.250973	0.0375192	-0.251818	0.0368604	-0.244202	0.0431591	-0.211296	0.0813636	-0.22888	0.0604623	-0.222234	0.0685368	-0.123545	0.338735	-0.108263	0.41029	-0.207582	0.139772	-0.215872	0.074835	-0.229098	0.0582869	-0.252167	0.0365912	-0.255775	0.0339023	-0.279072	0.0202255	-0.268493	0.0257039	-0.225721	0.0621999	-0.168561	0.166198	-0.176414	0.147049	0.0888938	0.506963
1132.42	0.0292803	0.812637	0.0327176	0.791113	0.0439159	0.722142	0.0284864	0.817628	0.0278072	0.821904	0.0447773	0.716919	0.12083	0.330056	0.102152	0.410752	-0.0797744	0.537667	-0.00331924	0.979919	-0.130973	0.354708	0.0347213	0.778637	0.0761239	0.53724	0.0703599	0.568574	0.0258875	0.834018	-0.00303036	0.980433	0.00962251	0.937924	0.0152489	0.901774	-0.026283	0.831519	-0.051824	0.674697	0.117047	0.377314
1173.48	0.0274164	0.825345	0.00850028	0.945547	0.0468513	0.705933	0.0739484	0.551166	0.0751856	0.544509	0.0277756	0.823092	0.0220645	0.860155	0.0186828	0.881439	-0.137316	0.294618	-0.0481405	0.719044	-0.242161	0.0902699	0.0504031	0.684767	0.0565887	0.648487	0.0416234	0.737494	0.00586639	0.962445	-0.0521989	0.674156	-0.0980924	0.428779	-0.12068	0.329838	-0.0674834	0.58658	-0.0595419	0.631445	0.0472678	0.726974
1191.48	0.0564568	0.646737	-0.0056495	0.963554	0.0333244	0.786892	0.0642822	0.601713	0.0521434	0.672123	0.0257663	0.834464	-0.0468513	0.705933	-0.0834863	0.500885	-0.07578	0.560684	0.00157802	0.990682	-0.0620678	0.661168	0.011528	0.925582	0.0592816	0.630326	0.0194679	0.874575	-0.0345841	0.779033	-0.0755812	0.539288	-0.173455	0.15689	-0.153682	0.21033	-0.0555789	0.651872	-0.0391266	0.750885	0.0248008	0.852091
1209.3	0.0842491	0.507107	0.0677198	0.594092	0.0629121	0.620593	0.0358516	0.778041	0.0201007	0.874512	0.0378663	0.765909	-0.0123368	0.923472	-0.00480031	0.970276	-0.00952659	0.942905	0.105782	0.432494	0.0403061	0.782809	0.0225275	0.859491	0.0340201	0.789117	0.0167125	0.895557	-0.00444139	0.972277	-0.000320513	0.998132	-0.0500916	0.693588	-0.0565476	0.656427	0.0193681	0.879055	0.0659341	0.603876	0.0048343	0.972057
1215.7	0.0109646	0.929827	0.0331388	0.790069	0.0539387	0.664641	0.0190654	0.878293	0.00197172	0.987366	-0.00478698	0.969332	-0.0320544	0.798336	-0.0574593	0.646764	0.0705185	0.589165	0.074475	0.575075	0.175779	0.222072	-0.050705	0.683648	-0.0264122	0.831981	0.0155814	0.900408	0.0471057	0.705036	0.0571001	0.64626	0.0774303	0.533414	0.0159214	0.898246	0.0302696	0.807881	0.0327505	0.792474	0.204712	0.12663
1265.63	-0.02172	0.86019	-0.148643	0.225808	-0.234034	0.0549456	-0.265717	0.0288114	-0.2498	0.0401974	-0.193915	0.112985	-0.145263	0.240222	-0.0847633	0.494338	0.0103649	0.936778	0.144243	0.274936	0.191261	0.18283	-0.257243	0.0344767	-0.238806	0.0500758	-0.203726	0.0956394	-0.140665	0.251917	-0.0854296	0.487614	-0.0684048	0.578567	-0.0053823	0.965282	0.0850097	0.489762	0.087071	0.479264	0.120525	0.371833
1288.7	0.235853	0.054884	0.0472903	0.703305	-0.0127704	0.918207	-0.00606593	0.961164	0.0126107	0.919228	0.0388698	0.754299	0.0315833	0.800827	0.0918693	0.462238	0.1211	0.351608	0.178551	0.175621	-0.000723982	0.996214	-0.00682417	0.956298	0.00470907	0.969875	0.0183574	0.882584	0.0322851	0.794936	0.0591029	0.633966	0.121279	0.327431	0.176431	0.152946	0.177468	0.150516	0.159151	0.197826	-0.0586294	0.667766
1310.58	0.120128	0.328364	-0.0271023	0.826006	-0.0842081	0.493877	-0.089934	0.464887	-0.0365309	0.766933	-0.000839791	0.994686	-0.0140474	0.910048	0.0269375	0.828351	0.0628289	0.626768	0.149486	0.253575	0.0547511	0.701999	-0.0977211	0.427	-0.0568386	0.644509	-0.0272932	0.824799	0.00355002	0.977139	0.0195442	0.874087	0.0492805	0.68918	0.0876055	0.476563	0.154751	0.207147	0.141047	0.250623	0.076383	0.572258
1333.64	0.127402	0.296109	-0.113738	0.351258	-0.192875	0.112236	-0.198685	0.101675	-0.137523	0.259151	-0.0866277	0.478199	0.00599196	0.961041	0.0278772	0.819774	-0.0500672	0.696097	0.145023	0.260025	0.0340268	0.808439	-0.199817	0.0997094	-0.141396	0.245878	-0.0992693	0.416172	-0.0606869	0.619592	-0.0591524	0.628488	-0.0416149	0.733672	-0.0603581	0.621494	-0.00796493	0.94819	0.0246986	0.840047	0.105229	0.427668
1353.06	-0.0787394	0.529718	-0.245507	0.0469306	-0.206663	0.0959349	-0.205536	0.0978019	-0.243265	0.0490443	-0.24107	0.0511876	-0.277841	0.0250335	-0.26082	0.0358638	-0.234265	0.0741216	-0.156067	0.250717	-0.0405141	0.782248	-0.185722	0.135436	-0.266875	0.0303013	-0.274683	0.0256137	-0.275506	0.0251574	-0.261493	0.0339352	-0.183658	0.139911	-0.191265	0.123952	-0.138165	0.268585	-0.109986	0.37933	0.121319	0.373095
1359.84	-0.0540738	0.658306	-0.153855	0.206384	-0.191049	0.115727	-0.198356	0.102251	-0.221301	0.067773	-0.201315	0.0971558	-0.207581	0.0894254	-0.203916	0.095324	-0.112538	0.382879	-0.016449	0.900587	0.0241629	0.866105	-0.209536	0.0840448	-0.185385	0.127084	-0.18312	0.131859	-0.198612	0.101803	-0.183595	0.130846	-0.142492	0.242208	-0.136134	0.264027	-0.104823	0.390473	-0.0917062	0.452702	0.19643	0.132522
1378.23	0.0476986	0.703073	-0.160797	0.196652	-0.176036	0.157091	-0.193738	0.11895	-0.133535	0.284363	-0.122305	0.327095	-0.126355	0.315057	-0.12417	0.323551	-0.0681171	0.597989	0.00855793	0.948263	-0.00230513	0.987253	-0.200584	0.106277	-0.165933	0.182591	-0.142428	0.253284	-0.0875691	0.483524	-0.0784678	0.530247	-0.127732	0.305957	-0.163094	0.190271	-0.133619	0.28406	-0.108527	0.384821	0.0246997	0.856608
1398.35	0.221534	0.0715977	-0.0454483	0.714964	-0.0335545	0.787497	-0.0319122	0.797671	0.0209392	0.866436	0.000227711	0.998541	0.00292434	0.981408	-0.0423545	0.735614	-0.0346414	0.790978	-0.0258598	0.84451	-0.0918378	0.517293	-0.00760202	0.951315	-0.0352435	0.77707	-0.021568	0.862463	0.00868522	0.944389	-0.0392137	0.752717	-0.0969403	0.435156	-0.108757	0.380996	-0.130321	0.293193	-0.137473	0.267273	0.104399	0.439612
1422.15	-0.0285651	0.819898	-0.112293	0.369355	-0.167858	0.177914	-0.160264	0.198637	-0.146345	0.240989	-0.109122	0.383109	-0.0823739	0.51418	-0.0355863	0.778382	-0.0585553	0.653969	0.0972593	0.467652	0.0522461	0.715775	-0.160655	0.197529	-0.12761	0.307216	-0.102958	0.41071	-0.109471	0.381582	-0.113635	0.363623	-0.0796874	0.524759	-0.0562563	0.653683	-0.00195354	0.98758	0.00814331	0.948259	0.104626	0.442842
1432.54	0.0748637	0.544017	0.00733265	0.952676	-0.0126369	0.918536	-0.0210087	0.864971	-0.0171276	0.889743	-0.0244015	0.843422	0.0731024	0.559677	0.0939805	0.452907	0.160725	0.215939	0.197587	0.133601	0.141847	0.325795	-0.0178078	0.885393	0.0178054	0.885409	0.0306499	0.804043	0.0242852	0.844158	-0.00352792	0.977221	0.00303804	0.980384	0.0120609	0.922237	0.0477167	0.699195	0.0370914	0.763951	0.183663	0.171447
1450.39	0.0726737	0.561988	-0.13668	0.273812	-0.128391	0.304239	-0.144141	0.248225	-0.131066	0.294191	-0.137799	0.269868	-0.144931	0.249364	-0.127392	0.311887	-0.0371252	0.778236	0.0278937	0.835348	0.0045972	0.974723	-0.130694	0.295576	-0.158919	0.202481	-0.143918	0.248965	-0.117241	0.348497	-0.096879	0.439029	-0.0899037	0.47283	-0.133471	0.285342	-0.0968719	0.439063	-0.061835	0.621854	0.152715	0.256755
1469.02	-0.110187	0.382238	-0.223686	0.0732626	-0.244864	0.0493113	-0.25467	0.0406322	-0.21634	0.0834674	-0.19361	0.122273	-0.216691	0.0854573	-0.168155	0.184109	-0.134597	0.313772	-0.0175113	0.898073	0.0343322	0.812893	-0.207886	0.0965689	-0.273858	0.0272817	-0.262685	0.0345135	-0.248935	0.0455396	-0.232604	0.0622386	-0.145804	0.246495	-0.129541	0.30373	-0.118717	0.346249	-0.100159	0.427289	0.0333565	0.810756
1475.16	-0.0684013	0.581489	-0.170006	0.168649	-0.23286	0.0581053	-0.247187	0.0439838	-0.265145	0.0304201	-0.230625	0.0606099	-0.22864	0.0649733	-0.216867	0.0803602	-0.102909	0.428997	-0.0595558	0.653305	0.182041	0.205148	-0.248583	0.0427743	-0.230785	0.0604281	-0.230425	0.0608377	-0.217575	0.0770421	-0.168609	0.172214	-0.12479	0.313537	-0.111541	0.367975	-0.130457	0.291932	-0.0999282	0.420157	0.121287	0.364437
1492.59	0.0994389	0.418887	-0.153376	0.211246	-0.204489	0.0943826	-0.213498	0.0805153	-0.203115	0.0966542	-0.20239	0.0978702	-0.175513	0.15512	-0.148256	0.230592	-0.125912	0.332687	0.00730567	0.956241	0.093742	0.507496	-0.199069	0.103593	-0.185937	0.12881	-0.192541	0.115598	-0.171355	0.16203	-0.142345	0.246256	-0.0962324	0.434103	-0.124365	0.311493	-0.118716	0.334115	-0.0813834	0.508521	0.107445	0.426308
1504.32	0.102521	0.401008	-0.148191	0.223735	-0.224114	0.064286	-0.23639	0.0507333	-0.214176	0.0772906	-0.189879	0.118005	-0.129633	0.291316	-0.0398901	0.746185	0.022969	0.86265	0.147978	0.271172	0.199286	0.16937	-0.217391	0.0728708	-0.186847	0.124075	-0.178407	0.142229	-0.142748	0.241357	-0.0432225	0.723786	0.0333942	0.784875	0.0381805	0.754936	0.0465473	0.703484	0.0830837	0.496438	0.0845945	0.52411
1524.06	0.164949	0.185658	-0.0288332	0.818236	-0.0407898	0.745044	-0.0105942	0.932718	0.0182745	0.884207	0.0490254	0.695864	0.00806948	0.949132	-0.0190974	0.87998	0.0175071	0.893469	0.102696	0.438934	0.0589168	0.678224	-0.0277928	0.824689	-0.0509119	0.684764	-0.00991536	0.93702	0.0149103	0.905415	0.00521673	0.96684	0.0112604	0.928498	-0.0468058	0.709006	-0.0258118	0.837006	-0.0204511	0.870528	0.348226	0.00853895
1548.05	0.161276	0.19578	0.123758	0.322168	0.149292	0.23154	0.13269	0.288197	0.165659	0.183745	0.126034	0.313278	0.0718254	0.569645	0.0386828	0.759655	-0.0293529	0.825336	-0.00914589	0.945676	0.0411956	0.776372	0.139005	0.265657	0.123949	0.321414	0.11727	0.348378	0.125221	0.316432	0.102327	0.413599	-0.0033894	0.978452	-0.026258	0.834229	0.0256974	0.83772	0.0289493	0.817517	0.236983	0.0786512
1569.59	0.227113	0.0647225	0.150212	0.224448	0.098691	0.425956	0.0828877	0.503968	0.0842446	0.496992	0.0954984	0.441133	0.0635216	0.611561	0.0499948	0.689488	0.153302	0.245665	0.011343	0.933232	0.155023	0.276483	0.104079	0.401036	0.0749461	0.545794	0.060779	0.624362	0.12088	0.329035	0.140115	0.25743	0.141033	0.254302	0.166733	0.177089	0.149254	0.227443	0.15093	0.22222	0.0835795	0.5365
1601.34	-0.0139023	0.911094	-0.150981	0.222622	-0.167844	0.174572	-0.152946	0.216591	-0.155291	0.209545	-0.130694	0.291805	-0.134889	0.280209	-0.105771	0.397974	-0.109185	0.402241	-0.0480399	0.717864	-0.0645758	0.652566	-0.156326	0.206487	-0.188767	0.126058	-0.160182	0.195371	-0.13165	0.288257	-0.10345	0.4048	-0.07005	0.57324	-0.103444	0.40483	-0.0679509	0.584814	-0.043294	0.727937	0.137457	0.316947
1620.05	-0.0129632	0.917621	-0.0926626	0.458368	-0.181756	0.143884	-0.177288	0.154125	-0.136583	0.273438	-0.095752	0.443469	-0.15153	0.227632	-0.126836	0.313207	-0.00390661	0.976889	0.0654654	0.62764	0.11952	0.407235	-0.199624	0.107988	-0.172696	0.165209	-0.128149	0.304369	-0.108193	0.386293	-0.0697839	0.576833	-0.0908256	0.467357	-0.0703267	0.573867	0.0102912	0.934586	0.0455694	0.715754	-0.0192426	0.890155
1626.2	-0.0679786	0.58466	-0.12687	0.306272	-0.195173	0.113477	-0.176066	0.154099	-0.139346	0.260746	-0.122717	0.322505	-0.170809	0.170298	-0.168778	0.175511	-0.0124055	0.926361	0.0570588	0.673328	0.166043	0.239422	-0.215763	0.079502	-0.200145	0.104397	-0.138279	0.264452	-0.103916	0.402678	-0.0566811	0.648685	0.00034719	0.997775	-0.0153405	0.901939	0.0549811	0.658558	0.0917264	0.460368	0.0375632	0.781464
1643.39	0.12147	0.330427	-0.116	0.352787	-0.145058	0.244555	-0.142469	0.253144	-0.141718	0.255676	-0.143805	0.248686	-0.199607	0.110821	-0.205245	0.100945	-0.0743623	0.564782	0.0265074	0.840346	0.139252	0.319021	-0.157583	0.205841	-0.125519	0.314465	-0.138503	0.266701	-0.153116	0.219113	-0.135998	0.275511	-0.102599	0.411435	-0.0758793	0.543935	-0.0226907	0.856224	-0.0178896	0.886444	0.137849	0.310989
1653.28	0.101125	0.414588	-0.0496049	0.689503	-0.0694389	0.575759	-0.0470109	0.704977	-0.0472105	0.703782	-0.0563892	0.649645	-0.120885	0.332773	-0.121303	0.331097	0.0389061	0.763481	0.042234	0.748088	0.128528	0.357987	-0.0686807	0.579944	-0.029292	0.813597	-0.0447761	0.718405	-0.0843643	0.496379	-0.0454146	0.71456	0.00307287	0.980384	0.0108548	0.930462	0.0228669	0.853996	0.0178386	0.885883	0.124261	0.357079
1664.76	0.108066	0.379513	-0.0554644	0.652544	-0.105088	0.392842	-0.104134	0.397172	-0.0933695	0.44795	-0.0871856	0.478685	-0.0974938	0.431612	-0.0832868	0.501911	-0.0832364	0.522669	0.056692	0.668987	0.121538	0.39442	-0.10986	0.371615	-0.0691682	0.574327	-0.0652746	0.596104	-0.0873001	0.478105	-0.065122	0.596965	-0.0261099	0.832287	-0.0208803	0.865549	-0.0235523	0.848521	-0.0125205	0.919186	0.0700069	0.59828
1726.4	-0.0793748	0.51995	-0.032226	0.794183	-0.103576	0.400606	-0.120096	0.329306	-0.126259	0.304908	-0.0825611	0.50328	0.0474412	0.703033	0.102031	0.411309	0.0808589	0.535601	0.120565	0.363041	0.078655	0.583256	-0.101555	0.409909	-0.0431359	0.726882	-0.0609601	0.621427	-0.0581807	0.637444	-0.0300621	0.807729	0.0279731	0.820859	0.0824109	0.50406	0.126797	0.302834	0.145556	0.236272	0.0380398	0.778762
1744.65	-0.0348351	0.774197	0.0604497	0.618361	-0.0436532	0.71915	-0.0603447	0.618971	0.00309684	0.979762	0.0342752	0.777734	0.0495433	0.685366	0.0818414	0.502916	0.0420027	0.743211	0.105923	0.415543	0.120806	0.392495	-0.0499869	0.68046	0.0126498	0.917116	0.021398	0.86018	0.072977	0.547418	0.0921179	0.447299	0.0628291	0.604584	0.0599248	0.621417	0.162593	0.178297	0.183239	0.128752	0.0700182	0.598221
1762.28	-0.0136343	0.909372	0.105569	0.376636	-0.0724805	0.544326	-0.0384912	0.747695	0.000578815	0.996247	0.0874976	0.46401	0.0964453	0.422783	0.172803	0.149299	0.188024	0.13344	0.330069	0.00851437	0.100438	0.46881	-0.0543765	0.649384	-0.00237957	0.984239	0.0516753	0.665738	0.140363	0.239014	0.214515	0.0704875	0.226478	0.0559249	0.245997	0.0375084	0.31629	0.00701227	0.316805	0.00691666	-0.0570447	0.662349
1781.34	0.0700462	0.569468	-0.00148872	0.990484	0.00198496	0.987271	0.00267206	0.982822	0.038096	0.757245	0.067336	0.584529	0.0215101	0.86258	-0.0315668	0.799404	-0.123691	0.341339	-0.0173937	0.8949	-0.119457	0.402616	-0.0130931	0.915497	0.0318357	0.796206	0.0351949	0.775231	0.0428675	0.727945	-0.013742	0.91132	-0.0847425	0.491132	-0.108409	0.377992	-0.0437836	0.722362	0.0184372	0.881172	0.034377	0.797809
1790.8	0.0393131	0.747903	0.0988674	0.418069	0.0060285	0.960803	-0.00295944	0.980813	0.0263062	0.82978	0.0884545	0.46894	0.0828721	0.500775	0.118105	0.336621	0.170708	0.184205	0.335982	0.058966	0.135023	0.343757	-0.00350749	0.977238	0.0360979	0.767922	0.0682134	0.576764	0.0932408	0.44515	0.110815	0.363836	0.154366	0.204865	0.163098	0.180164	0.188345	0.121047	0.199927	0.0995208	0.120045	0.365128
1811.67	0.0378529	0.764661	-0.0507819	0.687881	-0.0283432	0.822663	-0.0426555	0.73583	-0.0599986	0.634953	-0.0395399	0.754495	-0.0641298	0.611789	-0.0614857	0.626573	-0.083567	0.52918	-0.00729064	0.957075	-0.143989	0.318467	-0.0983966	0.435508	-0.115346	0.360211	-0.0622076	0.622522	-0.0285393	0.821456	0.00215165	0.986428	0.0476486	0.706236	0.0328184	0.795229	-0.0444283	0.725276	-0.0299788	0.81261	-0.178567	0.196391
1823.54	-0.142294	0.24348	0.0670034	0.584365	0.0402487	0.742642	0.029044	0.812734	0.0126073	0.91811	0.0520584	0.670969	0.0597282	0.625896	0.0698279	0.568587	0.0704364	0.583309	0.0849731	0.514975	-0.0583912	0.68094	0.0415718	0.734489	0.0485186	0.692182	0.0376592	0.75868	0.0296499	0.808901	0.0372921	0.760962	0.0688731	0.573898	0.109653	0.369765	0.0671187	0.583717	0.0485397	0.692055	-0.112076	0.398045
1840.84	-0.196827	0.113095	-0.128734	0.302154	-0.113537	0.363158	-0.141593	0.2561	-0.189145	0.128081	-0.167018	0.179716	-0.0818619	0.515889	-0.04375	0.72872	-0.0500877	0.705685	0.0267047	0.843367	-0.374694	0.00834247	-0.112326	0.368323	-0.158543	0.203065	-0.163636	0.188785	-0.140925	0.258367	-0.113537	0.363158	-0.0288696	0.817642	0.0123369	0.921594	-0.0347563	0.781282	-0.0499113	0.68998	-0.226615	0.0961642
1853.64	0.020478	0.870129	0.207515	0.0945463	0.137501	0.270202	0.10573	0.397247	0.115917	0.353136	0.17207	0.166765	0.256774	0.0392237	0.285927	0.0212631	0.250403	0.0538889	0.304316	0.0505632	0.111222	0.436004	0.130947	0.293867	0.152364	0.221404	0.176662	0.155603	0.199416	0.108363	0.215364	0.0825181	0.253356	0.0403847	0.182841	0.141475	0.155245	0.212714	0.173239	0.163869	0.254854	0.058017
1868.7	0.202797	0.102415	-0.019977	0.873283	-0.0238597	0.848896	-0.0016491	0.989618	0.037303	0.765691	0.0612671	0.624283	-0.0171766	0.891805	-0.109091	0.386103	-0.151264	0.247922	-0.0654896	0.624386	0.102041	0.479565	-0.0340883	0.785386	0.0120864	0.923184	0.0168458	0.893037	0.0139234	0.911533	-0.0486588	0.69738	-0.173155	0.164075	-0.195366	0.115836	-0.0786765	0.529151	0.0012316	0.99228	0.208909	0.125851
1875.6	0.107818	0.387952	0.181463	0.144538	0.144181	0.247442	0.162426	0.192112	0.203716	0.100844	0.22434	0.0702904	0.145411	0.247128	0.085708	0.496307	-0.0185272	0.889057	0.022363	0.867424	0.189436	0.187102	0.146644	0.239391	0.198998	0.109116	0.20668	0.0959032	0.166559	0.180928	0.0948335	0.44787	0.0469471	0.707539	0.0275337	0.825951	0.0806388	0.518901	0.104102	0.404588	0.0630999	0.637953
1900.62	0.000687102	0.995674	0.0709623	0.564418	-0.042524	0.730042	-0.0615338	0.617368	0.0200786	0.87067	0.0594725	0.629223	0.108708	0.380326	0.150371	0.223952	0.117927	0.360394	0.135871	0.299766	0.106516	0.455762	-0.053823	0.662193	0.00710005	0.954173	0.0346223	0.778796	0.146658	0.232119	0.166966	0.173178	0.106424	0.386827	0.080849	0.511317	0.154712	0.20726	0.203611	0.095829	0.0188803	0.88813
1922.13	-0.0719987	0.549897	0.123407	0.304474	0.0934272	0.437496	0.0735412	0.541363	0.0736083	0.540993	0.0736083	0.540993	0.160528	0.183929	0.207593	0.0846801	0.199313	0.114242	0.306288	0.0515795	-0.0432188	0.758043	0.0954058	0.427819	0.0949027	0.430267	0.0755869	0.530147	0.115225	0.337844	0.144836	0.227608	0.168913	0.15878	0.186854	0.11857	0.223441	0.061217	0.208753	0.0806924	0.0364746	0.782026
1936.61	-0.0103065	0.934541	0.086895	0.48783	0.0993872	0.427215	0.0878582	0.483001	0.0835734	0.504677	0.0757048	0.545747	0.15887	0.206214	0.17241	0.169643	0.061539	0.640432	0.0702413	0.600317	-0.104335	0.470864	0.221054	0.0744765	0.140766	0.259588	0.0723544	0.563712	0.0174687	0.88928	-0.0344078	0.783877	-0.118437	0.343568	-0.0512601	0.682722	0.0216852	0.862788	0.00418214	0.973414	0.01341	0.921134
1953.23	0.0157253	0.90027	0.051649	0.680445	0.0580129	0.643591	0.0589271	0.638364	0.0667036	0.594628	0.0895676	0.474493	0.186311	0.140469	0.186028	0.141082	-0.0144371	0.91282	0.0624767	0.641282	0.0390701	0.785466	0.0941806	0.451942	0.0594324	0.635482	0.0754435	0.547138	0.0576305	0.645783	0.0389241	0.756335	-0.00853827	0.945753	-0.00993436	0.9369	-0.0494054	0.693623	-0.0380486	0.761652	-0.0182316	0.89195
1981.95	-0.033922	0.790159	0.152287	0.229633	0.175538	0.165313	0.13024	0.305005	0.0902956	0.477965	0.0553531	0.663976	0.118002	0.357009	0.104958	0.412978	0.0706856	0.594729	0.143718	0.286172	0.180005	0.215848	0.158562	0.210777	0.157635	0.213493	0.120976	0.340976	0.0907777	0.475609	0.0950753	0.454878	0.07079	0.578309	0.0319539	0.802079	0.0484966	0.703537	0.0497137	0.696453	0.0214725	0.876345
2006.05	0.0528846	0.677416	0.0975733	0.442108	0.165751	0.19009	0.198993	0.114835	0.253251	0.0437416	0.25815	0.0397244	0.112134	0.376763	0.0292582	0.818106	0.0225015	0.865423	-0.075901	0.573731	-0.149479	0.309528	0.168544	0.182652	0.244963	0.0513006	0.252701	0.0442124	0.179853	0.154693	0.119368	0.346597	0.0475275	0.708556	-0.040293	0.75137	-0.0367216	0.772796	-0.064011	0.614491	-0.0216198	0.876685
2026.45	0.256844	0.0361724	-0.0536755	0.665478	-0.0567483	0.647561	-0.000319259	0.998077	0.0351185	0.777376	0.062056	0.617086	0.0417284	0.738823	-0.0433984	0.728763	-0.140261	0.284307	-0.185564	0.159053	-0.130498	0.360286	-0.0420624	0.734827	-0.0204326	0.869407	0.0408652	0.74211	0.0388299	0.754543	-0.0304095	0.806617	-0.179743	0.14529	-0.199856	0.104855	-0.193631	0.116302	-0.199258	0.105916	0.225952	0.0910207
2047.12	0.180501	0.143579	0.174116	0.158472	0.174355	0.157893	0.184173	0.135507	0.208875	0.089853	0.193072	0.117375	0.197119	0.112553	0.144724	0.245652	0.040678	0.757083	-0.0568766	0.670739	-0.0789916	0.584517	0.183255	0.137492	0.204925	0.0962012	0.197821	0.108496	0.185569	0.132529	0.132333	0.285003	0.110703	0.371602	0.125629	0.310278	0.107311	0.386506	0.0619363	0.617766	-0.021116	0.876106
2088.99	0.0154762	0.903255	0.0434982	0.7323	0.0197344	0.876783	0.0222985	0.860906	0.025	0.844238	0.0379579	0.765359	0.0820853	0.521516	0.0891897	0.486012	-0.00730567	0.956241	0.131709	0.327819	-0.0281633	0.847368	0.00380037	0.976297	0.035989	0.777212	0.0152473	0.904681	0.0291209	0.818946	0.0326465	0.797452	-0.0144689	0.909534	-0.0297161	0.815307	0.0953755	0.452496	0.147756	0.2433	0.282605	0.0365691
2110.12	0.138276	0.268196	-0.0932673	0.456359	0.0136875	0.913141	0.00998048	0.936607	-0.0279238	0.823876	-0.0660727	0.598126	-0.0223305	0.859852	-0.0488962	0.698907	-0.327069	0.0114561	-0.264834	0.0564962	-0.231625	0.109292	-0.0489215	0.696477	-0.0496563	0.692145	-0.0381567	0.760995	-0.0358521	0.775039	-0.0661866	0.597494	-0.14376	0.249489	-0.216531	0.0807625	-0.21151	0.088226	-0.180388	0.147227	0.0718905	0.598522
2134.97	-0.135028	0.272265	0.0426941	0.729572	-0.0314208	0.799216	-0.0499417	0.685884	-0.0119957	0.922656	0.00906911	0.941487	0.108622	0.381592	0.118472	0.339652	0.15363	0.237167	0.188112	0.153645	0.0818292	0.568102	-0.00654777	0.957737	0.0414696	0.737043	0.0337914	0.784421	0.0156507	0.899199	0.02452	0.842671	0.0233525	0.850073	0.0995187	0.41941	0.136485	0.267075	0.117202	0.341178	-0.033028	0.805585
2158.42	0.0154782	0.901064	0.0968441	0.435615	0.0087152	0.944197	-0.000263325	0.998313	0.0433878	0.727371	0.102609	0.408652	0.191145	0.124193	0.171503	0.168542	0.131706	0.311636	0.201232	0.126437	0.0464177	0.746358	0.0984138	0.428175	0.142063	0.251473	0.109938	0.375814	0.0854892	0.491547	0.0465254	0.708506	-0.0264069	0.832014	0.0153783	0.901699	0.131934	0.287209	0.129834	0.295018	0.0862648	0.523443
2173.36	0.22393	0.0752732	0.0881955	0.488303	0.0915273	0.471957	0.0866197	0.496137	0.0679527	0.59367	0.0806287	0.526506	0.134116	0.294665	0.17834	0.161986	0.0604166	0.649429	0.147441	0.273742	-0.214586	0.134532	0.180046	0.15455	0.0949405	0.455521	0.0407557	0.749156	0.0286248	0.822344	0.0170697	0.893501	-0.0031436	0.980332	0.0282266	0.824776	0.0748974	0.5564	0.0866418	0.496026	0.0862789	0.52721
2192.4	-0.102884	0.392367	0.11271	0.348548	0.114822	0.339542	0.120523	0.315981	0.135077	0.260736	0.141918	0.237187	0.155489	0.198218	0.158534	0.189493	0.109478	0.388224	0.125079	0.331841	-0.139574	0.317893	0.120087	0.317745	0.124816	0.298955	0.125553	0.296091	0.105366	0.381001	0.0864856	0.472412	0.0699531	0.561314	0.126559	0.292214	0.181154	0.13039	0.15996	0.182294	-0.060752	0.644719
2211.83	0.103689	0.388659	0.0995641	0.407884	0.0844735	0.482808	0.103421	0.389892	0.103488	0.389584	0.109188	0.363886	0.0818301	0.499795	0.0955822	0.430342	0.0348901	0.783851	0.163305	0.204186	-0.11603	0.406926	0.107981	0.369239	0.110127	0.359756	0.116398	0.33292	0.060161	0.617471	0.0679745	0.572463	0.0754192	0.531062	0.0959088	0.425378	0.106673	0.375092	0.106003	0.378116	-0.0793152	0.546909
2282.93	-0.0346251	0.775523	0.192792	0.109741	0.197026	0.102047	0.196641	0.102728	0.186563	0.12187	0.187508	0.119967	0.22152	0.0674959	0.228681	0.0589363	0.163834	0.198973	0.223533	0.083399	-0.179544	0.202203	0.196081	0.103726	0.206054	0.0870531	0.209728	0.0814757	0.171236	0.156084	0.156504	0.195278	0.165707	0.170041	0.169731	0.159795	0.15297	0.205654	0.149576	0.215984	-0.0517236	0.6947
2354	-0.122686	0.318112	0.108371	0.378161	0.0613429	0.618462	0.0375234	0.760785	0.0501202	0.68416	0.0669542	0.586664	0.128861	0.297916	0.147697	0.232369	0.255823	0.0450337	0.245412	0.0612112	0.133756	0.348336	0.066687	0.588162	0.0592816	0.630326	0.0441654	0.720041	0.0838264	0.495843	0.112494	0.360203	0.131236	0.285351	0.18086	0.139729	0.221628	0.0694426	0.213345	0.080736	-0.0681793	0.611084
2366.98	-0.252582	0.0338446	0.0193494	0.872534	0.0184775	0.878237	0.0195842	0.870999	0.0428236	0.722328	0.0452046	0.707565	0.107655	0.374196	0.102231	0.398848	0.166987	0.186771	0.0888167	0.491446	-0.0815191	0.560688	0.0243461	0.839982	0.0426895	0.723163	0.0483903	0.68798	0.0482897	0.688595	0.0482227	0.689006	0.0557009	0.643826	0.103186	0.390974	0.0702213	0.559811	0.0341717	0.7768	-0.103307	0.432172
2383.25	0.0497767	0.686212	0.0915372	0.45694	0.132382	0.28114	0.124633	0.310448	0.133718	0.276279	0.101233	0.41051	0.092377	0.452807	0.0412643	0.737749	-0.0660019	0.60943	-0.148597	0.256434	-0.0913515	0.518422	0.144673	0.238553	0.127343	0.29998	0.104172	0.396998	0.0740161	0.547741	-0.000648929	0.995922	-0.046303	0.707086	0.0248502	0.840274	-0.0144673	0.906654	-0.0533649	0.664895	-0.00899693	0.946081
2396.57	-0.0513538	0.667695	0.133417	0.263236	0.187954	0.113768	0.187022	0.115596	0.171747	0.148887	0.130137	0.275234	0.140107	0.243272	0.11556	0.336432	0.084528	0.502273	-0.000816052	0.99507	-0.115456	0.404684	0.202585	0.0879148	0.15657	0.188632	0.130041	0.275592	0.121487	0.308614	0.0899415	0.451584	0.0700688	0.557829	0.122902	0.302981	0.110361	0.355265	0.0647309	0.588275	-0.212577	0.100013
2426.48	-0.0864141	0.476015	0.2007	0.0957177	0.226384	0.0596665	0.237827	0.0476444	0.207978	0.084095	0.210463	0.0803952	0.194337	0.109502	0.177238	0.144894	-0.0195513	0.877919	-0.0861978	0.504351	-0.217763	0.113595	0.219596	0.067898	0.219246	0.068346	0.19993	0.0970175	0.159584	0.18655	0.141772	0.241112	0.0996763	0.410783	0.159864	0.18577	0.171481	0.155486	0.134914	0.264811	-0.108117	0.410925
2450.53	-0.12884	0.283551	-0.0831992	0.489454	-0.127297	0.289392	-0.119215	0.321291	-0.103186	0.390974	-0.0566398	0.638239	-0.0459627	0.704954	-0.00439157	0.971256	0.0209707	0.869121	-0.00873813	0.946252	-0.0841777	0.560019	-0.117975	0.326381	-0.127934	0.28697	-0.112106	0.351149	-0.0200537	0.867932	0.00898726	0.940659	0.0504024	0.675715	0.0657612	0.585056	0.113447	0.345387	0.0963447	0.423269	-0.129735	0.32317
2466.97	-0.075864	0.540875	0.109745	0.375774	0.144545	0.242574	0.119802	0.333389	0.136962	0.268373	0.111302	0.369009	0.106022	0.395938	0.084104	0.50105	0.0156154	0.90561	0.137113	0.299555	-0.0996329	0.481085	0.131974	0.286322	0.155439	0.208589	0.13377	0.279771	0.0828478	0.504174	0.046572	0.707608	0.00534759	0.965775	-0.000319259	0.998077	0.0588634	0.635344	0.0666454	0.591245	-0.0607047	0.653741
2482.18	-0.0619718	0.606905	0.120121	0.317609	0.111636	0.353179	0.0897049	0.456035	0.0983233	0.413775	0.097116	0.419553	0.135754	0.261827	0.116193	0.337317	0.104991	0.408056	0.135101	0.294313	-0.0483793	0.73017	0.111402	0.354198	0.121596	0.311667	0.110731	0.357116	0.118343	0.324862	0.0993964	0.408677	0.041784	0.728807	0.0695842	0.563385	0.119618	0.319651	0.125553	0.296091	-0.133656	0.308635
2509.22	-0.119517	0.32006	0.175453	0.143089	0.198625	0.0967942	0.168511	0.159786	0.169115	0.158279	0.160597	0.180541	0.192827	0.109676	0.209973	0.0811142	0.217537	0.0842764	0.220871	0.0845706	-0.070795	0.613497	0.194199	0.104582	0.201073	0.0926877	0.181891	0.128812	0.150771	0.208965	0.135815	0.258123	0.119852	0.318697	0.16281	0.174548	0.22049	0.0647873	0.227498	0.0565712	-0.142317	0.278042
2538.93	-0.00589862	0.961634	-0.0151013	0.901984	0.0382764	0.754848	0.0342119	0.780187	0.0254245	0.835723	0.00769531	0.949961	-0.00359859	0.976765	-0.0397188	0.747768	-0.111078	0.390069	-0.0700646	0.594757	-0.239847	0.0900315	0.0878462	0.472903	0.0859654	0.482468	-0.00702739	0.9543	-0.0581245	0.635215	-0.0978959	0.423564	-0.168785	0.165628	-0.143335	0.240012	-0.0818867	0.503559	-0.0807235	0.50966	-0.0746788	0.577435
2557.72	0.190574	0.116649	0.179357	0.14009	0.201644	0.0966022	0.194775	0.108692	0.206577	0.0885923	0.168652	0.16563	0.103523	0.399959	0.0723365	0.556884	0.0684044	0.593385	0.15394	0.235557	0.0181849	0.898055	0.189222	0.119302	0.20855	0.0855395	0.168834	0.165167	0.167446	0.168709	0.115601	0.343383	0.0325539	0.790165	0.0652539	0.593441	0.146693	0.228491	0.172159	0.156909	0.216503	0.102602
2579.48	0.0189989	0.876652	0.193716	0.110658	0.159335	0.190528	0.148374	0.223159	0.162806	0.180954	0.151735	0.21276	0.111234	0.365633	0.131847	0.2831	0.222062	0.0803458	0.331359	0.00937955	-0.116793	0.408498	0.145561	0.232134	0.160358	0.187669	0.149324	0.220185	0.153562	0.207255	0.136061	0.264285	0.162112	0.18284	0.229996	0.0574648	0.324552	0.00673682	0.320058	0.00757511	-0.0730336	0.585872
2607.92	-0.0253186	0.833676	0.132428	0.270269	0.102549	0.393918	0.0973508	0.418426	0.136586	0.255409	0.144903	0.227391	0.171656	0.15506	0.162033	0.179812	0.129991	0.305126	0.110826	0.390196	-0.0454765	0.745808	0.115862	0.335165	0.0982227	0.414254	0.122871	0.306594	0.147384	0.219465	0.102783	0.392832	0.0370892	0.758295	0.0853789	0.478115	0.122904	0.306461	0.117136	0.329849	-0.0454017	0.7305
2625.17	0.0720539	0.568415	0.113724	0.36705	0.124463	0.323234	0.0996065	0.429856	0.0778051	0.537862	0.0716419	0.570634	0.117954	0.353261	0.0930128	0.464765	0.0594507	0.654677	0.0470794	0.725637	0.17095	0.240224	0.140007	0.265983	0.125166	0.32049	0.063132	0.61735	0.0769853	0.542168	0.0740058	0.557956	0.0128733	0.918932	0.0635777	0.614863	0.097496	0.439742	0.102315	0.417355	-0.130841	0.345656
2646.67	0.0308814	0.802192	0.262702	0.0307299	0.201168	0.0999455	0.178417	0.145226	0.216208	0.0766777	0.220789	0.070526	0.268617	0.0282539	0.282624	0.020791	0.192876	0.129712	0.237652	0.0653242	0.0326531	0.823357	0.237317	0.0515555	0.193724	0.113346	0.194144	0.112554	0.256632	0.0349188	0.248273	0.0414637	0.196206	0.108733	0.200061	0.101856	0.278543	0.0217435	0.264725	0.0294313	-0.0372411	0.781364
2667.76	0.0843643	0.497285	0.0268327	0.829346	-0.0200443	0.872095	0.00669381	0.957126	0.0369786	0.766399	0.0427592	0.73117	-0.00942374	0.940137	-0.0133949	0.91499	-0.00881979	0.946676	-0.0179994	0.892368	-0.0155495	0.914648	0.0710913	0.567539	0.0534026	0.667778	0.0114331	0.926836	0.00416013	0.973347	-0.0251817	0.839702	-0.0879329	0.479201	-0.0234874	0.850359	0.0974508	0.43273	0.115266	0.352972	0.0386513	0.775297
2684.26	-0.0160823	0.898018	0.0683374	0.585612	0.00599784	0.961879	0.0109307	0.930586	0.0396868	0.751713	0.0410832	0.743273	0.0164317	0.896634	0.0341144	0.787329	0.0389954	0.769345	0.0449111	0.737809	-0.000345673	0.998099	0.105963	0.397114	0.102346	0.413511	0.0450481	0.719474	0.0253108	0.840128	-0.0019229	0.987774	-0.0613777	0.624439	0.0163853	0.896107	0.158476	0.20376	0.175906	0.157713	-0.0228517	0.867235
2712.95	-0.0437565	0.725145	0.184703	0.134571	0.181504	0.141573	0.15744	0.20323	0.156643	0.205557	0.162689	0.18838	0.193134	0.123212	0.197944	0.113971	0.0725609	0.578397	0.0421675	0.751163	-0.0450893	0.755858	0.169587	0.170074	0.171971	0.164061	0.183091	0.138068	0.175273	0.155992	0.157069	0.204311	0.130854	0.291208	0.144154	0.244489	0.101705	0.412814	0.0658305	0.596611	-0.0956607	0.47904
2731.01	0.017975	0.882585	0.1903	0.114577	0.11941	0.324823	0.110603	0.362025	0.103964	0.391729	0.143042	0.237478	0.184052	0.130054	0.232353	0.0547073	0.128669	0.314892	0.247998	0.0539696	0.0675732	0.630687	0.182439	0.130629	0.181526	0.132598	0.135454	0.263546	0.102399	0.398933	0.0991443	0.414169	0.111995	0.355981	0.181831	0.131937	0.222523	0.0640936	0.23813	0.0571305	-0.0961381	0.468862
2744.37	-0.12456	0.311514	0.29818	0.0135216	0.142672	0.245789	0.147162	0.231088	0.168344	0.169977	0.255204	0.0356964	0.340549	0.00480429	0.394199	0.000964489	0.313457	0.0138988	0.39971	0.00171035	0.243819	0.0846762	0.215018	0.0782606	0.234126	0.0546481	0.250133	0.0396639	0.247971	0.041463	0.252692	0.0376185	0.272654	0.024482	0.348979	0.00353759	0.363124	0.00233844	0.335654	0.00513828	-0.175444	0.187739
2762.45	0.059148	0.639768	-0.0219577	0.862168	-0.0401092	0.751073	-0.0175861	0.889416	0.00361344	0.97721	0.0299841	0.812578	0.0229748	0.85585	0.0312296	0.804942	0.0909873	0.489318	-0.00454366	0.972996	-0.156748	0.272005	0.0603144	0.63317	0.0639147	0.612986	-0.000786587	0.995038	-0.0384186	0.761248	-0.0941407	0.455716	-0.149009	0.236149	-0.0918723	0.466694	0.00363193	0.977093	0.00807383	0.949105	-0.037926	0.783389
2773.63	-0.00511509	0.966756	-0.0489587	0.688888	-0.00244794	0.984149	-0.00478626	0.9689	-0.00369017	0.976047	-0.0370113	0.762218	-0.0550237	0.652686	-0.0556814	0.648806	0.0261617	0.838401	-0.00343733	0.979122	-0.126351	0.366241	-0.0357691	0.769978	-0.000255754	0.998451	-0.0480818	0.694183	-0.0427841	0.726478	-0.093935	0.441757	-0.125722	0.302567	-0.0813665	0.505405	-0.0185239	0.879715	-0.00770917	0.949855	-0.0640291	0.629956
2797.28	0.0685175	0.590598	0.155442	0.220012	0.108382	0.393946	0.093667	0.461616	0.0971959	0.444835	0.123371	0.331433	0.167837	0.184952	0.180412	0.1537	0.165992	0.208946	0.0936712	0.488272	0.161714	0.261873	0.0777675	0.541329	0.126557	0.319	0.127995	0.313485	0.13668	0.281503	0.140462	0.268274	0.167379	0.186171	0.200615	0.111949	0.200807	0.111599	0.184599	0.144215	-0.29669	0.0309851
2821.05	0.0432539	0.732262	0.0820846	0.515663	0.153671	0.221643	0.112715	0.371343	0.0360154	0.775779	-0.0278386	0.82577	-0.0355613	0.780267	0.00854025	0.9466	-0.0934233	0.477713	-0.0566339	0.672834	0.065838	0.653102	0.0844355	0.503669	0.00130493	0.991769	-0.011483	0.927663	0.00233044	0.985301	0.0543585	0.667147	0.133101	0.290517	0.121325	0.335681	0.0529609	0.675221	0.0475129	0.707035	-0.194603	0.154528
2838.87	-0.103926	0.420515	0.0164438	0.898909	0.0168467	0.896442	-0.0087885	0.945942	-0.0396112	0.759321	-0.0241998	0.851611	0.0472237	0.717158	0.0822845	0.527448	0.0432188	0.746765	0.0580314	0.670166	-0.0356057	0.809692	0.0229911	0.858952	-0.0235955	0.85528	-0.0230918	0.85834	0.00314774	0.980725	0.0294881	0.81965	0.0939035	0.466887	0.0902773	0.484326	-0.00339956	0.979171	-0.0129687	0.920226	-0.0138127	0.922577
2866.31	-0.0617246	0.616276	-0.00557316	0.964048	0.0948582	0.440719	0.0728328	0.554175	-0.0116426	0.924844	-0.0643585	0.601281	-0.0376327	0.761887	-0.0424615	0.732404	-0.0845584	0.516067	-0.0344828	0.794968	-0.0280912	0.846143	0.108829	0.376139	0.0173684	0.888022	-0.0464939	0.705933	-0.0931786	0.448882	-0.0924152	0.45262	-0.0848189	0.49074	-0.0834828	0.497616	-0.0900103	0.464507	-0.0568386	0.644509	-0.160191	0.229676
2880.86	-0.0423077	0.737338	0.127885	0.309197	0.182823	0.144672	0.146678	0.242998	0.076486	0.543903	0.0393357	0.755196	0.0745421	0.557386	0.0763278	0.547961	0.0018764	0.988994	0.0110048	0.935826	0.162614	0.268551	0.198951	0.112016	0.0936626	0.457078	0.0440559	0.726896	0.0587413	0.641312	0.0332168	0.792362	0.0591783	0.638828	0.045979	0.715469	-0.0235577	0.851954	0.00266608	0.983273	-0.115499	0.396627
2907.27	-0.033785	0.78889	0.121941	0.332365	0.216128	0.0838408	0.176311	0.15972	0.154545	0.21843	0.113462	0.367267	0.132875	0.294448	0.117262	0.355219	0.0529515	0.689683	0.0552155	0.679829	-0.122209	0.396701	0.218663	0.0802079	0.19576	0.117976	0.121635	0.333587	0.0967657	0.442251	0.0607955	0.629674	0.0634615	0.614704	0.0737325	0.558534	0.0315559	0.802534	0.0261364	0.835948	-0.247217	0.0662244
2922.12	-0.0396145	0.750272	-0.0525517	0.672769	-0.00720603	0.953849	-0.00884451	0.94337	-0.0309885	0.803409	-0.0414395	0.739167	-0.052648	0.674607	-0.0387894	0.757153	-0.0671593	0.60707	-0.0759505	0.564096	-0.175014	0.214618	0.0614767	0.62116	0.0109209	0.930106	-0.0565025	0.649719	-0.0850671	0.493696	-0.10441	0.400431	-0.122091	0.324997	-0.126653	0.307107	-0.113327	0.361186	-0.0963565	0.43794	-0.179435	0.185751
2937.01	0.000179451	0.998859	-0.02731	0.827687	-0.0314607	0.801994	0.00479066	0.969547	0.00395063	0.974885	0.00690697	0.956106	-0.0336873	0.78993	-0.0351257	0.781179	0.00505865	0.969668	-6.04692e-05	0.999641	-0.0945737	0.518035	0.0714366	0.568682	0.0452024	0.718553	-0.0161582	0.89754	-0.0399249	0.750272	-0.0939292	0.453155	-0.139428	0.264192	-0.0857918	0.493392	-0.0309963	0.804859	-0.032837	0.79352	0.0328079	0.808569
2956.89	0.0842257	0.497994	0.120843	0.330005	0.179081	0.147057	0.183565	0.137032	0.184888	0.134175	0.140967	0.255185	0.110472	0.377216	0.0488969	0.696622	-0.0763149	0.558843	-0.0587396	0.65855	-0.0877787	0.540201	0.24468	0.0459832	0.182505	0.139355	0.118389	0.339992	0.0916042	0.460968	0.0209669	0.86626	-0.080807	0.515659	-0.0615053	0.620998	-0.0205743	0.868743	-0.0341506	0.783812	0.0949278	0.47844
2971.78	0.00816787	0.947696	0.156412	0.206234	0.169662	0.169882	0.153843	0.213877	0.148815	0.229408	0.131285	0.289608	0.12344	0.323419	0.0742422	0.553555	0.127972	0.321573	0.100494	0.444876	0.000252732	0.998596	0.208429	0.0905311	0.156577	0.205749	0.11179	0.367778	0.106402	0.391454	0.0761649	0.540144	0.0414035	0.739386	0.0805958	0.516761	0.0949658	0.444611	0.0645497	0.603788	-0.0926682	0.492961
2993.88	0.0635216	0.611561	0.289469	0.0187088	0.29164	0.0178107	0.282455	0.0218806	0.281703	0.0222462	0.243378	0.0491702	0.170236	0.174778	0.167264	0.182513	0.0304529	0.816943	0.0651666	0.623018	0.0994478	0.490849	0.306419	0.0126262	0.264336	0.0322681	0.243461	0.0490906	0.203799	0.100702	0.214863	0.0832475	0.177664	0.153243	0.159837	0.199365	0.189354	0.127655	0.209268	0.0917461	0.0761615	0.573376
3007.29	0.0224795	0.857814	0.0330791	0.792032	0.0343952	0.783954	0.0214205	0.864447	0.0106439	0.932403	-0.0150243	0.904695	-0.0224395	0.859174	0.0467715	0.711405	0.0144015	0.913034	0.00261103	0.98448	0.0155806	0.914478	0.0841121	0.501924	-0.00297999	0.981054	-0.0263778	0.833483	-0.0124748	0.92081	0.00906945	0.942384	-0.0165205	0.895255	0.0565454	0.652017	0.107419	0.390621	0.0955691	0.445271	0.119617	0.375473
3044.55	0.0203999	0.866881	0.149639	0.216309	0.154999	0.200116	0.130987	0.279763	0.100521	0.407682	0.0775866	0.523206	0.144196	0.23717	0.163685	0.178977	0.0529363	0.682815	0.0607692	0.641764	-0.0598426	0.673449	0.143114	0.237242	0.1334	0.270923	0.0871848	0.472958	0.0945731	0.436123	0.117816	0.33137	0.089704	0.460214	0.121129	0.317857	0.105812	0.38332	0.0897692	0.459887	-0.101784	0.443031
3075.08	-0.126021	0.290802	0.149624	0.20919	0.146408	0.219229	0.136665	0.25171	0.14226	0.232676	0.139848	0.240753	0.168377	0.160122	0.214453	0.0726161	0.20542	0.10065	0.211022	0.0968795	-0.0778731	0.574677	0.152196	0.201397	0.145894	0.220866	0.14017	0.239665	0.119718	0.31575	0.143964	0.227083	0.198244	0.0950454	0.217249	0.0669159	0.206766	0.0814559	0.163258	0.170261	-0.112896	0.386336
3100.71	-0.122548	0.304383	0.100232	0.401342	0.0306451	0.797909	0.0107402	0.928574	0.0429288	0.71974	0.0470127	0.694335	0.142656	0.234739	0.181891	0.128812	0.134834	0.283473	0.0906298	0.478976	0.165085	0.232185	0.0480417	0.687985	0.0170107	0.887036	0.0666602	0.577183	0.134382	0.259775	0.150846	0.205462	0.150331	0.207026	0.10245	0.390958	0.145025	0.223649	0.129076	0.279193	-0.09746	0.45493
3126.07	0.093915	0.452295	0.280326	0.0229301	0.245882	0.0468287	0.231395	0.0617409	0.194113	0.118226	0.207849	0.0940078	0.293444	0.0179841	0.313112	0.0113822	0.156224	0.236697	0.2944	0.026584	0.0764286	0.600674	0.279157	0.0235243	0.253815	0.040014	0.247886	0.0450226	0.232898	0.0600337	0.239119	0.0533715	0.2587	0.0362441	0.260411	0.0349954	0.29452	0.0166765	0.323661	0.00827961	-0.0790799	0.566035
3146.53	0.0426211	0.731436	0.28027	0.0219125	0.246069	0.0449717	0.260835	0.0333023	0.238806	0.0498504	0.275441	0.024375	0.33126	0.00682507	0.340904	0.00530615	0.246457	0.0578794	0.272764	0.0569296	0.0295318	0.838343	0.277077	0.0235155	0.270692	0.0270227	0.267699	0.0288135	0.269934	0.0274672	0.255407	0.0372551	0.283901	0.0202035	0.248104	0.0431858	0.169327	0.170374	0.1552	0.209298	-0.187599	0.15849
3162.44	-0.156103	0.193168	0.0753186	0.531611	0.143595	0.231648	0.144098	0.230005	0.0813883	0.498982	0.0653924	0.587167	0.0603797	0.618768	0.0827749	0.494844	0.0782051	0.538136	0.132432	0.304024	-0.151266	0.278725	0.135915	0.257768	0.142388	0.235627	0.08833	0.46299	-0.00160966	0.989454	0.00291751	0.980796	0.0269953	0.822829	0.109155	0.364034	0.158249	0.18706	0.182763	0.126965	-0.230858	0.0759545
3178.03	0.0672557	0.591574	-0.0316839	0.800619	0.0136363	0.913464	0.0125548	0.920304	0.0130877	0.916933	0.00960192	0.939007	-0.0169507	0.893388	-0.0227702	0.857121	-0.00140733	0.991485	-0.074623	0.57772	-0.145895	0.312035	0.0644413	0.607213	0.0513021	0.682476	0.00259496	0.983502	-0.0307288	0.80651	-0.0816064	0.514792	-0.159184	0.201722	-0.13022	0.297344	-0.0762435	0.542885	-0.0578561	0.644489	0.0127379	0.926459
3195.99	-0.143999	0.245005	-0.0998233	0.421557	-0.182572	0.139207	-0.167498	0.175473	-0.149923	0.225921	-0.113903	0.358733	-0.107838	0.388764	-0.0827719	0.508786	0.0398379	0.76249	0.0683577	0.610149	0.0514734	0.719805	-0.0823141	0.507833	-0.0822766	0.508027	-0.110552	0.373136	-0.117996	0.341608	-0.129302	0.297016	-0.127639	0.303326	-0.0548491	0.659327	0.0298854	0.810274	0.0226917	0.855373	0.0534339	0.693019
3212.69	-0.0705047	0.570747	-0.0343212	0.782759	-0.0575992	0.643377	-0.041447	0.739121	-0.0423352	0.733736	-0.0356021	0.774861	-0.0493367	0.694028	-0.0426118	0.734067	0.0386866	0.769162	0.00736029	0.95627	-0.0251787	0.862208	0.0295331	0.81247	0.0140906	0.909894	-0.0255313	0.837507	-0.0456796	0.713575	-0.0776843	0.532068	-0.1144	0.356626	-0.058297	0.639355	0.0213099	0.864093	0.00633956	0.959393	-0.059888	0.664049
3246.01	0.229643	0.059587	0.223655	0.066741	0.21976	0.0717548	0.253939	0.0366541	0.285953	0.0180835	0.286829	0.0177176	0.206938	0.092914	0.158449	0.200312	0.119535	0.354764	0.122088	0.352745	-0.0631213	0.659908	0.299206	0.0131884	0.275732	0.0228517	0.233775	0.0550229	0.205669	0.0924548	0.144514	0.23968	0.0598764	0.627652	0.0894967	0.467971	0.0944289	0.443701	0.0820696	0.505833	0.180063	0.180144
3267	-0.0819387	0.509777	-0.0407249	0.743509	-0.0945352	0.446688	-0.0764236	0.538765	-0.080992	0.514696	-0.0564235	0.650177	-0.0515279	0.681153	-0.0247595	0.843566	0.00545809	0.9667	0.0433456	0.744445	0.0379312	0.791577	0.0271043	0.827645	-0.0136233	0.912871	-0.0566299	0.648981	-0.0746362	0.54833	-0.0889448	0.474137	-0.102506	0.409123	-0.0323018	0.795255	0.0654152	0.598934	0.0555303	0.655362	0.113395	0.418829
3281.76	-0.00108364	0.993002	0.081833	0.507065	0.0632036	0.608623	0.0724851	0.556922	0.0555175	0.652949	0.0681652	0.580725	0.0777991	0.53146	0.0781207	0.529759	0.129655	0.319298	0.112301	0.397093	-0.0370151	0.798566	0.125122	0.309319	0.107218	0.384159	0.0703718	0.568508	0.0521768	0.672607	0.0275764	0.823359	0.0203868	0.868933	0.0685522	0.578574	0.119509	0.331694	0.114021	0.354531	0.0611662	0.651278
3296.52	0.00713619	0.953943	0.0767761	0.533749	0.0385309	0.755072	0.0469148	0.704015	0.0348918	0.777578	0.0618523	0.616321	0.0849104	0.494495	0.0942279	0.448173	0.166803	0.198846	0.146157	0.269343	-0.0199245	0.890764	0.0822506	0.504892	0.104261	0.397483	0.0763363	0.536102	0.0573544	0.642239	0.04008	0.745551	0.0446526	0.717675	0.0929297	0.451003	0.143434	0.243248	0.144213	0.240674	0.0611335	0.651453
3313.76	0.0485522	0.689156	0.0707725	0.55961	0.0292713	0.809533	0.0385793	0.750669	0.00642114	0.957929	0.0241974	0.842096	0.0256485	0.833977	0.0933504	0.444613	0.189516	0.136628	0.213273	0.0988659	-0.0278323	0.844404	0.0188785	0.876518	0.0451929	0.709675	0.0419736	0.729535	0.0325956	0.78837	0.0874989	0.470478	0.182119	0.131136	0.20021	0.0965432	0.188382	0.118225	0.192407	0.110462	-0.0113586	0.931957
3337.83	-0.0265254	0.828382	0.0549872	0.652902	0.102704	0.400166	0.0963829	0.429908	0.109901	0.367823	0.0966387	0.42868	0.101729	0.40821	0.0918426	0.455434	0.0829973	0.516886	0.0967742	0.457131	-0.172885	0.21966	0.110486	0.365269	0.0764341	0.531619	0.0822433	0.500815	0.0845817	0.488684	0.0471684	0.699714	0.0293752	0.81026	0.068323	0.576151	0.107782	0.377175	0.106832	0.381413	-0.0531199	0.689471
3353.73	0.0757064	0.532503	0.151745	0.20934	0.197935	0.10045	0.192127	0.110989	0.204514	0.0894785	0.187298	0.120388	0.171236	0.156084	0.136558	0.258989	0.187134	0.138466	0.146534	0.255051	-0.133285	0.340354	0.188382	0.118225	0.181454	0.132567	0.188382	0.118225	0.157344	0.192869	0.10671	0.378422	0.0649987	0.592143	0.110664	0.360927	0.114338	0.345126	0.105905	0.382045	-0.0967961	0.461891
3368.46	0.103767	0.399733	0.0195407	0.874327	0.0508073	0.680731	0.0682422	0.580296	0.0613724	0.619065	0.0530482	0.667458	0.0668463	0.590946	0.0335281	0.78766	-0.0802587	0.535193	-0.104369	0.423435	-0.157955	0.258637	0.0801862	0.515678	0.0860215	0.485493	0.0387673	0.753616	0.0214133	0.862396	-0.0228354	0.853356	-0.0987677	0.422946	-0.0573509	0.642259	-0.0447822	0.716889	-0.0712451	0.563707	-0.191883	0.152741
3382.12	0.139622	0.259793	0.0953924	0.442559	0.0790849	0.524677	0.0708337	0.568947	0.0604602	0.626953	0.0361107	0.771731	0.0804245	0.520919	0.123011	0.325119	0.0829812	0.524911	0.0253386	0.848921	-0.07353	0.608101	0.0831559	0.503488	0.109237	0.378882	0.0665177	0.592776	0.0689626	0.579222	0.0546206	0.660659	0.0118592	0.924118	0.0707445	0.569434	0.147979	0.232063	0.136188	0.271811	-0.205979	0.124248
3410.43	-0.0867291	0.474404	0.144572	0.231875	0.132044	0.275179	0.137223	0.256661	0.151115	0.211254	0.170781	0.157199	0.218195	0.0717982	0.217611	0.072577	0.209524	0.0965763	0.167485	0.192722	-0.0664409	0.635534	0.135404	0.263068	0.125676	0.299153	0.163678	0.175389	0.185898	0.123224	0.160598	0.183736	0.120357	0.320195	0.160808	0.183158	0.186738	0.121516	0.146601	0.225334	-0.125329	0.340011
3447.96	0.0662387	0.597204	0.126481	0.311549	0.19558	0.115539	0.191317	0.123848	0.163554	0.189457	0.161082	0.196326	0.175246	0.159302	0.116586	0.351213	-0.0419229	0.748365	-0.129366	0.337511	-0.198905	0.157472	0.183293	0.140714	0.146242	0.241321	0.135509	0.277984	0.13276	0.28794	0.104727	0.402676	0.048756	0.697454	0.0404251	0.747246	-0.0104745	0.933477	-0.0730208	0.560117	-0.0158711	0.905872
3474.91	-0.174735	0.147704	-0.0470125	0.698534	0.0574403	0.635974	0.0508267	0.675389	0.00747091	0.95104	-0.0348001	0.774418	-0.0397881	0.744959	-0.0436244	0.721321	0.00206413	0.987301	-0.102697	0.429951	-0.323012	0.0187143	0.0490771	0.68597	0.030706	0.800382	-0.0084857	0.944384	-0.0803604	0.507548	-0.0705975	0.560583	0.00474149	0.968957	0.0385093	0.751107	-0.00876564	0.942548	-0.0631441	0.602771	-0.157112	0.243149
3489.68	-0.0846835	0.494746	0.0295714	0.811851	0.103121	0.405402	0.103799	0.402306	0.0744672	0.54837	0.0781786	0.528568	0.0630206	0.614379	0.0317921	0.799537	0.0020624	0.987537	-0.0371214	0.777762	-0.150498	0.290876	0.106473	0.390242	0.112699	0.363002	0.11198	0.366084	0.00690398	0.955786	0.00602602	0.96142	0.0264985	0.831108	0.0140873	0.909793	-0.056908	0.646636	-0.0794956	0.521628	-0.0631854	0.640544
3511.89	-0.202142	0.100912	0.167431	0.175648	0.158865	0.199119	0.161026	0.192998	0.135794	0.273214	0.155396	0.209234	0.183229	0.140855	0.181328	0.145094	-0.000185077	0.998871	-0.0151847	0.909926	-0.0598962	0.682674	0.207938	0.0913096	0.199058	0.106331	0.15139	0.221358	0.094626	0.446249	0.0858557	0.489684	0.0659826	0.595761	0.104244	0.401187	0.120516	0.331326	0.0861476	0.488204	-0.125784	0.35563
3534.61	0.00518869	0.967018	0.193847	0.118862	0.116749	0.350536	0.124335	0.319898	0.157615	0.206258	0.227336	0.0664003	0.294312	0.0173247	0.245026	0.0491561	0.193989	0.137498	0.153905	0.244495	0.0539988	0.709563	0.0751591	0.548654	0.168587	0.176008	0.237911	0.0544066	0.250084	0.0428489	0.247573	0.0450503	0.211307	0.0885381	0.216268	0.0811413	0.158046	0.205004	0.115673	0.355026	0.115603	0.396197
3579.17	-0.0633803	0.598742	0.0837693	0.486475	0.0919182	0.44496	0.0993293	0.408995	0.11395	0.343241	0.114051	0.342813	0.161578	0.18105	0.147686	0.221892	0.0385531	0.761786	0.108871	0.394734	-0.17713	0.199508	0.102817	0.392677	0.11053	0.357995	0.117673	0.327627	0.111502	0.353761	0.092723	0.44097	0.077163	0.521585	0.0806506	0.502891	0.142019	0.236852	0.139638	0.244867	-0.128466	0.323793
3591.02	-0.0622401	0.605346	0.102884	0.392367	0.0797451	0.507711	0.0721663	0.548967	0.111301	0.354634	0.118779	0.323073	0.163853	0.174923	0.156539	0.195177	0.100219	0.426076	0.123752	0.333019	-0.147856	0.285102	0.0857143	0.476383	0.0866197	0.471723	0.11053	0.357995	0.136083	0.257177	0.109021	0.364627	0.0710262	0.555311	0.118947	0.322387	0.199497	0.0953155	0.184138	0.124095	-0.182667	0.158821
3612.12	0.11368	0.355982	0.167973	0.170932	0.23478	0.0539572	0.216796	0.0757674	0.199238	0.103339	0.151816	0.216504	0.230783	0.0602528	0.180682	0.143417	0.0778213	0.551085	0.00349291	0.978869	-0.107625	0.447589	0.261355	0.0313341	0.193108	0.114618	0.136546	0.26686	0.13944	0.256758	0.104659	0.395672	0.0139268	0.910253	0.0295122	0.81118	0.0225382	0.855244	-0.00839821	0.945809	-0.0829022	0.536123
3637.28	0.133518	0.288996	0.135638	0.281336	0.253187	0.0418568	0.272809	0.0279018	0.230949	0.064177	0.186839	0.136153	0.178629	0.157875	0.0991604	0.435642	-0.0894156	0.500648	-0.164555	0.221255	-0.264844	0.0630685	0.328267	0.00759324	0.224551	0.0721291	0.12411	0.324619	0.0971716	0.441272	0.0314645	0.803504	-0.0935966	0.458337	-0.082135	0.515405	-0.0791203	0.530991	-0.114848	0.362302	-0.11232	0.409839
3657.65	-0.0245123	0.840067	0.19993	0.0970175	0.219946	0.0674523	0.231913	0.0535805	0.219666	0.0678087	0.235867	0.0495481	0.218085	0.0719437	0.216295	0.0743541	0.120632	0.345424	0.113326	0.383554	-0.060531	0.669068	0.242446	0.0433954	0.234433	0.0498123	0.239402	0.0461588	0.237652	0.0478119	0.243566	0.0424141	0.213822	0.0756006	0.172531	0.152943	0.205949	0.0872168	0.200315	0.0963659	-0.17381	0.187992
3694.37	-0.107981	0.369239	0.0837357	0.48665	0.0952716	0.428471	0.0800134	0.50628	0.0580148	0.630095	0.0639168	0.595645	0.102336	0.398362	0.118642	0.327177	0.0604853	0.634158	0.0795891	0.534294	-0.128797	0.35228	0.088833	0.460439	0.0740443	0.538594	0.0660295	0.583523	0.0314219	0.794355	0.0439638	0.715245	0.0716633	0.551761	0.0955064	0.42733	0.0796445	0.508248	0.0755869	0.530147	-0.0907183	0.486861
3744.41	-0.128793	0.294473	0.0678704	0.581544	0.140589	0.252177	0.122228	0.319933	0.110165	0.37028	0.0693591	0.573269	0.0794956	0.521628	0.0655679	0.597268	0.00661026	0.959714	-0.0257744	0.846048	-0.212579	0.133998	0.153529	0.210788	0.109784	0.371949	0.0782914	0.524803	0.0459595	0.709162	0.031683	0.797163	0.017063	0.88998	0.0468374	0.70386	0.119479	0.330998	0.087071	0.479264	-0.166291	0.216352
3773.2	0.00829375	0.946049	-0.00953599	0.937965	0.0737304	0.546271	0.0816953	0.503681	0.0868104	0.477268	0.0541834	0.657656	0.0776425	0.528254	0.0174447	0.887532	-0.101357	0.43214	-0.0856905	0.514068	-0.243529	0.0851588	0.103361	0.397143	0.0830471	0.496628	0.0803069	0.510979	0.0693825	0.570237	0.0101936	0.933688	-0.0560102	0.64687	-0.0428937	0.725804	0.0135915	0.911623	-0.0235659	0.847297	-0.113205	0.397495
3797.01	-0.000986922	0.993579	0.00387129	0.974815	-0.0315817	0.796709	-0.0261891	0.830855	-0.0293189	0.810994	0.0121235	0.921242	0.051632	0.675835	0.0474045	0.70107	0.040659	0.751707	0.0969273	0.45741	-0.0104371	0.940872	-0.0271409	0.824804	-0.0273289	0.823609	0.00261526	0.982985	0.010439	0.932157	0.0271019	0.825051	0.039673	0.746199	0.050529	0.680104	0.0762402	0.533524	0.0605258	0.621282	-0.116673	0.383102
3818.32	-0.101571	0.417076	0.0816055	0.514797	0.127601	0.307249	0.139662	0.263381	0.100074	0.424009	0.105037	0.401276	0.0705968	0.573247	0.0747861	0.550645	-0.152319	0.245302	-0.191123	0.150676	-0.22604	0.110723	0.0783871	0.531567	0.109039	0.383474	0.0973474	0.436809	0.0780683	0.533243	0.0726036	0.562366	0.0269267	0.830069	0.0195465	0.876209	0.0268593	0.830488	0.031658	0.800778	-0.0655747	0.631109
3841.65	0.0255803	0.83596	0.0900542	0.465192	0.134527	0.274062	0.104037	0.398504	0.0504231	0.683016	0.0309436	0.802203	0.122874	0.321881	0.152496	0.217962	0.0415134	0.750743	-0.00188194	0.988713	-0.179092	0.213341	0.0783485	0.525378	0.0942692	0.444476	0.061825	0.616477	0.0578461	0.639384	0.0707405	0.566479	0.0613787	0.619029	0.0590972	0.632144	0.0365033	0.767588	0.0249548	0.839918	-0.190872	0.151222
3842.98	-0.0102856	0.933655	0.0945829	0.442955	0.119095	0.333382	0.0846821	0.492338	0.0302464	0.806573	0.0171982	0.889291	0.109297	0.378622	0.157299	0.203641	0.0813792	0.53297	0.0428871	0.747057	-0.133393	0.350728	0.0557267	0.651726	0.0627208	0.611369	0.0450711	0.715141	0.0598445	0.627835	0.0902763	0.464088	0.103067	0.40294	0.106358	0.388006	0.0787186	0.523417	0.0646443	0.600462	-0.234367	0.0765967
3867.63	0.0212854	0.865294	-0.0632903	0.61366	-0.00427613	0.972817	0.00699065	0.955575	-0.0183168	0.883941	-0.0203827	0.870957	0.0774257	0.543113	0.0534418	0.674918	-0.0484353	0.71564	-0.080751	0.550423	-0.30086	0.0356765	0.0261702	0.834775	0.0549578	0.661183	-0.0313628	0.802598	-0.0918775	0.463126	-0.139133	0.265213	-0.204549	0.099459	-0.190526	0.125438	-0.0956371	0.444946	-0.089508	0.474789	0.00113094	0.993462
3894.49	-0.0309442	0.802199	0.0677913	0.582807	0.130614	0.288393	0.106849	0.385805	0.0574666	0.641587	0.0123633	0.920293	0.0234915	0.850333	0.014349	0.908249	0.0647063	0.617319	-0.00868476	0.947491	0.0228563	0.873511	0.115013	0.350335	0.103154	0.402539	0.0683401	0.579752	0.0356076	0.773136	0.0214883	0.861919	-0.0274066	0.824429	-0.0408345	0.740928	-0.0242649	0.844287	-0.0251902	0.838428	-0.0127027	0.925282
3914.97	-0.0486629	0.693523	0.0200573	0.871033	0.128508	0.296304	0.0947108	0.442336	0.0443952	0.719235	-0.0193293	0.875676	-0.0162189	0.896355	-0.0416464	0.737911	-0.0407956	0.756954	-0.11355	0.39605	-0.0775936	0.592234	0.101277	0.411202	0.0975679	0.428629	0.0183836	0.881714	-0.0192845	0.875962	-0.0402647	0.744419	-0.0712526	0.563666	-0.0878915	0.476021	-0.109437	0.374336	-0.120024	0.329597	-0.0380102	0.77893
3939.43	-0.0229522	0.851507	0.106972	0.381653	0.155767	0.201222	0.142096	0.244141	0.124557	0.307858	0.0960073	0.432605	0.10952	0.373972	0.0829542	0.501243	0.0951772	0.461824	0.0129372	0.921847	0.0131728	0.926901	0.151891	0.212803	0.119083	0.329769	0.110884	0.364381	0.107965	0.377224	0.0878844	0.472709	0.0122389	0.920495	-0.0219946	0.857636	-0.0169529	0.890036	-0.0194192	0.874161	0.0897609	0.502812
3955.17	-0.0871066	0.489284	-0.0452797	0.719617	0.0696241	0.580707	0.0565122	0.654038	0.0419143	0.739694	-0.0108829	0.931375	-0.0110806	0.930692	-0.0412088	0.745905	-0.00280538	0.983298	-0.00531501	0.968788	-0.0527551	0.71811	0.0841346	0.50427	0.0399038	0.751772	-0.00450175	0.971665	-0.0183566	0.884412	-0.0425699	0.735768	-0.0447115	0.722994	-0.0868444	0.490597	-0.11167	0.374921	-0.146503	0.243565	0.0653699	0.629014
3967.73	-0.0883164	0.473883	0.252022	0.0381455	0.242358	0.0464504	0.218538	0.0733884	0.195085	0.110881	0.202273	0.0980851	0.250296	0.0410672	0.245517	0.0452216	0.170689	0.188437	0.14952	0.25836	0.12523	0.381244	0.208888	0.0873559	0.243022	0.0458357	0.238679	0.0499795	0.205027	0.0934998	0.207231	0.0899523	0.2007	0.100782	0.192322	0.11613	0.161546	0.188138	0.12614	0.305365	0.0552943	0.680151
3989.61	-0.117533	0.338982	0.185327	0.130088	0.146276	0.233347	0.131122	0.285774	0.132382	0.28114	0.141238	0.249977	0.147179	0.234028	0.177029	0.15154	0.132935	0.302176	0.185385	0.155836	0.0318552	0.824	0.154025	0.209303	0.145169	0.236933	0.164828	0.178807	0.140436	0.252696	0.136428	0.266594	0.187808	0.124956	0.195175	0.110631	0.188342	0.123872	0.164675	0.179214	-0.158252	0.239701
4016.49	-0.028133	0.818148	0.0535623	0.66134	0.0504202	0.680096	0.0826452	0.498719	0.104421	0.392301	0.0892948	0.464713	0.0680994	0.580268	0.0709623	0.564418	0.0639873	0.620414	-0.0115588	0.930102	-0.16581	0.249003	0.0613445	0.615796	0.0569967	0.641076	0.0831933	0.495868	0.093935	0.441757	0.0719035	0.556281	0.0677749	0.579221	0.128352	0.2925	0.139094	0.253709	0.102119	0.402864	-0.125619	0.347429
4042.35	0.0959374	0.439029	-0.00658472	0.957834	0.067683	0.585471	0.0539548	0.663841	0.0567084	0.647793	0.0212707	0.864096	0.0220228	0.860418	-0.00611627	0.961149	-0.0327313	0.803501	-0.112624	0.394724	-0.0258824	0.856657	0.0656876	0.596598	0.0395083	0.750392	0.00530769	0.966031	0.00419028	0.973207	-0.0328039	0.791713	-0.0940219	0.448255	-0.0803336	0.517236	-0.0677229	0.58525	-0.0691995	0.577079	0.0304849	0.821895
4057.82	0.110429	0.366365	-0.0452036	0.712263	-0.0261529	0.831085	-0.028996	0.813038	-0.0204288	0.867676	-0.045891	0.708082	-0.0428766	0.72846	-0.0367177	0.766261	-0.0833639	0.519464	-0.145933	0.265887	-0.182247	0.205254	-0.05357	0.661987	-0.0595144	0.627135	-0.0367336	0.764438	0.00256439	0.983316	-0.00458828	0.970152	-0.0836525	0.49437	-0.0567284	0.643374	-0.0124162	0.919347	0.00186017	0.987897	-0.0816103	0.538902
4075.5	-0.0105788	0.93229	-0.0578847	0.641731	-0.0473253	0.703724	-0.0536208	0.666501	-0.0418711	0.736549	-0.0632369	0.611184	-0.0753984	0.547378	-0.0580643	0.643296	-0.0141722	0.914413	-0.0790436	0.555326	-0.109028	0.455834	-0.0370647	0.765871	-0.0690256	0.578875	-0.0525015	0.673063	-0.04516	0.716695	-0.0493153	0.691878	-0.0817884	0.510556	-0.0376486	0.76229	-0.00859417	0.944971	0.000315132	0.997981	-0.135319	0.315558
4094.25	-0.021111	0.865107	0.0048687	0.96885	0.016801	0.892487	0.0429404	0.7295	0.0541145	0.662907	0.0268577	0.828852	0.00824549	0.947595	-0.00185784	0.988287	-0.0826547	0.525587	-0.125307	0.34339	-0.210317	0.138263	0.0407854	0.742596	0.0273366	0.825846	0.0265783	0.830607	0.024583	0.843165	-0.0397877	0.748684	-0.0603001	0.6271	-0.0157634	0.899099	-0.0575864	0.642709	-0.0640514	0.605791	0.0164295	0.903453
4109.01	0.000541238	0.996613	-0.086521	0.49663	-0.0818093	0.520449	-0.049675	0.696678	-0.0480778	0.70598	-0.0455266	0.720927	-0.0484229	0.706271	-0.0267019	0.835438	-0.127364	0.340719	-0.10929	0.422663	-0.214413	0.13903	-0.0476079	0.708725	-0.0647778	0.611072	-0.100178	0.430923	-0.0890676	0.483996	-0.09174	0.470923	-0.10529	0.407658	-0.0439853	0.730008	-0.0149793	0.90648	-0.0153233	0.904343	-0.10563	0.438455
4126.57	0.0734244	0.564212	-0.00827348	0.948266	-0.0111377	0.930395	0.0134649	0.915899	-0.00362067	0.977347	0.0151637	0.905334	0.0280397	0.825918	0.0552295	0.664682	-0.0570716	0.67045	-0.114091	0.402446	-0.127978	0.380852	-0.0151326	0.905528	-0.0142944	0.910739	0.00615097	0.961526	0.0323443	0.799711	0.0269031	0.832871	-0.015399	0.903872	0.0104956	0.934398	0.0519687	0.683398	0.0444879	0.727043	0.0544596	0.690157
4155.99	0.0225124	0.857608	-0.105625	0.39863	-0.0199126	0.873909	0.00194418	0.987639	-0.020272	0.871652	-0.0457175	0.715481	-0.0513834	0.682	-0.0880007	0.482289	-0.17398	0.183698	-0.226615	0.0871531	-0.240067	0.0931029	-0.000258011	0.99836	-0.0202089	0.872048	-0.0614871	0.62382	-0.0780663	0.533253	-0.12456	0.319017	-0.236037	0.0563925	-0.261074	0.0542326	-0.18866	0.129253	-0.17564	0.158353	0.111754	0.407881
4174.75	-0.0819876	0.502152	0.0258677	0.832577	0.0700402	0.56658	0.0765071	0.531226	0.0796127	0.514648	0.0469492	0.701044	0.0611902	0.619338	0.0477536	0.698342	-0.0365657	0.781008	-0.0575687	0.664171	-0.106335	0.456532	0.0798319	0.513488	0.0712459	0.559905	0.0581659	0.634236	0.028608	0.81513	-0.0103398	0.932738	-0.041688	0.733222	0.0103033	0.932976	0.0407015	0.739309	0.0494337	0.686026	0.043303	0.746879
4196.85	0.0297992	0.810811	-0.0202775	0.870619	0.0370392	0.766027	0.0448272	0.718696	0.0256464	0.836785	0.0295438	0.812403	0.0510698	0.683838	0.037044	0.767766	-0.0780214	0.550058	-0.152005	0.25044	-0.21054	0.138085	0.0770994	0.53517	0.0346006	0.781034	0.0202335	0.870898	0.00919749	0.941114	-0.0299607	0.809805	-0.155036	0.210304	-0.170261	0.168357	-0.120287	0.332253	-0.0983111	0.42866	0.0936597	0.488325
4213.67	0.131879	0.29501	-0.112671	0.371533	-0.0291065	0.817968	-0.00593594	0.96257	-0.0254514	0.840506	-0.0541528	0.668333	-0.0663174	0.602606	-0.0790965	0.534419	-0.255434	0.0508703	-0.266903	0.0547499	-0.259143	0.0721724	-0.0369901	0.769876	-0.0511169	0.685929	-0.0804719	0.523974	-0.0780273	0.536699	-0.129574	0.303604	-0.189125	0.131339	-0.201635	0.107249	-0.197781	0.114276	-0.171473	0.17201	-0.0579375	0.671462
4225.83	-0.154167	0.216482	-0.0656145	0.600672	-0.0812794	0.516484	-0.0825228	0.510067	-0.113259	0.365225	-0.1068	0.393374	-0.0818521	0.516857	-0.0247528	0.844828	-0.0679241	0.609237	-0.0422048	0.755254	0.00817506	0.955067	-0.0874196	0.485197	-0.11374	0.363177	-0.0947583	0.44916	-0.0699842	0.576587	-0.044083	0.725243	-0.0472193	0.706551	0.00121065	0.992303	0.046594	0.710264	0.06469	0.605824	-0.162192	0.22805
4253.94	-0.00931589	0.940358	-0.0902172	0.467811	-0.0187901	0.880037	-0.013841	0.911484	-0.0395536	0.750643	-0.0649138	0.601744	-0.0422232	0.736404	-0.0422287	0.736371	-0.137873	0.285235	-0.191731	0.142224	-0.208575	0.137845	0.0335615	0.787453	0.000937766	0.993991	-0.0633559	0.610511	-0.109034	0.379775	-0.152567	0.217746	-0.214876	0.0807763	-0.169131	0.171241	-0.123873	0.317933	-0.131537	0.288676	-0.0368271	0.785645
4270.59	-0.0332489	0.7878	-0.218273	0.0737458	-0.0760262	0.537764	-0.0571179	0.643614	-0.101076	0.412134	-0.149291	0.224335	-0.138155	0.264884	-0.186079	0.131641	-0.316075	0.0123267	-0.334617	0.00896974	-0.389584	0.00471627	-0.0344383	0.780396	-0.0952449	0.439755	-0.167228	0.172865	-0.206671	0.090843	-0.275448	0.0229983	-0.348717	0.00356421	-0.336451	0.00502711	-0.323272	0.00716758	-0.329573	0.00606086	0.0720055	0.594534
4285.99	-0.0176105	0.885611	-0.186043	0.125723	-0.0293387	0.810492	-0.0195469	0.87312	-0.0519912	0.670693	-0.137084	0.260684	-0.143871	0.241185	-0.196816	0.10762	-0.170171	0.18197	-0.220624	0.0875746	-0.22744	0.104864	-0.0143953	0.906412	-0.0640117	0.600504	-0.110157	0.366704	-0.197771	0.103282	-0.248813	0.0395065	-0.235148	0.0519877	-0.241798	0.0455598	-0.260468	0.0309368	-0.277274	0.0213733	-0.108906	0.415773
4305.93	0.00879121	0.945016	-0.0542582	0.669515	0.0356685	0.779147	0.0456502	0.719585	0.0256868	0.840011	-0.0226648	0.858642	-0.0270737	0.832843	-0.100758	0.43106	-0.0949737	0.47327	-0.0626782	0.642391	-0.00846939	0.954043	0.0494963	0.697052	0.0184982	0.884456	0.0206502	0.871107	-0.0646062	0.611197	-0.117353	0.354842	-0.132784	0.294783	-0.16946	0.18026	-0.161126	0.202884	-0.167537	0.18531	0.16944	0.211876
4317.28	-0.0235872	0.850886	0.0519406	0.678739	0.110264	0.378122	0.106887	0.392986	0.0651916	0.603026	0.0331005	0.7919	0.0466131	0.71234	0.00963395	0.939287	-0.0576291	0.664617	-0.0625821	0.640719	-0.00210546	0.988422	0.0894592	0.47503	0.105264	0.400255	0.0815973	0.514839	0.0280941	0.822819	0.0102065	0.935175	-0.0248859	0.842778	-0.0389132	0.756401	-0.000552935	0.996484	-0.0228744	0.855343	0.104857	0.441833
4357.7	0.142614	0.231507	0.0956975	0.42306	0.190945	0.108054	0.210689	0.0757445	0.191106	0.107753	0.103511	0.38605	0.11063	0.357556	0.0796781	0.508069	-0.0941871	0.454553	-0.0300532	0.822422	-0.0468367	0.748654	0.227314	0.0550069	0.175252	0.140675	0.129012	0.279434	0.0965657	0.41885	0.0420927	0.72498	-0.0364011	0.760979	-0.0407743	0.733269	-0.00974339	0.935198	0.00987202	0.934343	0.0831758	0.523936
4367.33	0.107724	0.366931	0.0927069	0.437748	0.179947	0.130219	0.198405	0.0947734	0.159013	0.18176	0.062094	0.603588	0.0739101	0.539332	0.0808518	0.501824	-0.0642045	0.61056	-0.0686271	0.607843	-0.167059	0.245418	0.216606	0.0677429	0.160235	0.178393	0.109396	0.359506	0.0644414	0.589947	0.0356615	0.765696	0.0092932	0.938191	0.000418033	0.997319	0.0148884	0.901067	0.0106116	0.929429	-0.0222195	0.865033
4385.34	0.0161636	0.893403	0.0972837	0.418748	0.150905	0.208557	0.176459	0.140783	0.126693	0.291699	0.0661972	0.582565	0.0434608	0.718367	0.0843394	0.483505	-0.0263986	0.834324	-0.0329632	0.803826	0.0080543	0.955353	0.188632	0.115059	0.145875	0.224262	0.0987257	0.411859	0.0652582	0.587935	0.074279	0.537304	0.0687458	0.568105	0.0592891	0.622587	0.0612005	0.611396	0.0720322	0.549711	-0.10909	0.402653
4400.09	0.0807573	0.51919	-0.00469157	0.970177	0.0640941	0.609155	0.0861017	0.491826	0.0471309	0.707076	0.0330699	0.792088	-0.00421465	0.973419	-0.0563116	0.655927	-0.116984	0.3652	-0.137174	0.300194	-0.116919	0.413885	0.0713132	0.569351	0.0628818	0.615956	0.0137949	0.912461	-0.0177659	0.887408	-0.0424551	0.735009	-0.0640349	0.609486	-0.0613226	0.62475	-0.0931781	0.456792	-0.106701	0.393817	-0.107944	0.424147
4427.59	-0.00418033	0.972234	0.0309023	0.796248	0.0573027	0.631853	0.0968551	0.417452	0.0858898	0.472287	0.0525757	0.660269	0.0518779	0.666774	0.0657277	0.585248	0.00432692	0.972771	-0.0701325	0.584066	0.00621307	0.96453	0.0925461	0.438546	0.0972088	0.415747	0.0955688	0.423686	0.0378159	0.751979	0.0190044	0.873887	0.0217377	0.855917	0.0291337	0.807684	0.0440221	0.712908	0.0124124	0.917474	-0.12852	0.32359
4469.38	0.0651037	0.591544	0.049287	0.684697	0.112064	0.354856	0.12914	0.285947	0.109544	0.36583	0.0437582	0.718503	0.0239313	0.844957	-0.00613811	0.960089	-0.0384505	0.764279	-0.0122158	0.925489	-0.0270924	0.846991	0.138833	0.251083	0.0949873	0.433228	0.0738868	0.542424	0.00491646	0.967808	-0.0550258	0.650253	-0.0511766	0.67328	-0.0377045	0.756147	-0.0395591	0.744549	-0.030356	0.802611	-0.148342	0.262171
4504.4	0.000119722	0.999359	-0.0584644	0.637641	0.0469311	0.705455	0.0781786	0.528568	0.0587038	0.636262	0.0118126	0.924333	0.00841248	0.946532	-0.0344223	0.783333	-0.0501322	0.70053	-0.13747	0.302583	-0.193085	0.17863	0.0500439	0.686897	0.059502	0.631674	0.0191556	0.877512	-0.0350786	0.777622	-0.121438	0.326792	-0.113856	0.35807	-0.088355	0.476171	-0.113497	0.359596	-0.15532	0.208943	-0.0509364	0.701625
4531.91	-0.157332	0.20657	0.185763	0.13514	0.231312	0.0618369	0.220958	0.0747134	0.220541	0.0752746	0.215155	0.0828214	0.232898	0.0600337	0.204509	0.0995027	0.0612948	0.640948	-0.00549386	0.96713	-0.050084	0.729094	0.250642	0.0426336	0.241207	0.0512766	0.218453	0.0781315	0.220457	0.0753873	0.158919	0.201986	0.123265	0.323289	0.0993842	0.426304	0.082267	0.510474	0.0342553	0.784359	-0.0638083	0.643495
4554.83	-0.0201681	0.869119	0.206467	0.0887644	0.204859	0.091319	0.194483	0.109232	0.191085	0.115657	0.201754	0.0964182	0.249151	0.0407316	0.26671	0.0282026	0.156442	0.220214	0.221629	0.0861138	0.0638607	0.651997	0.244392	0.0432375	0.228937	0.0586478	0.213774	0.0778579	0.204275	0.0922622	0.198612	0.101803	0.221301	0.067773	0.168615	0.165723	0.139277	0.253082	0.152247	0.211209	-0.148491	0.261686
4571.2	0.0236287	0.848035	0.353476	0.00327077	0.292438	0.0158133	0.292133	0.0159268	0.291789	0.0160553	0.337863	0.00503607	0.402386	0.000809559	0.413361	0.000565164	0.240059	0.0603956	0.307697	0.0171138	0.117919	0.408737	0.336222	0.00526367	0.327022	0.00671611	0.334084	0.00557373	0.350307	0.00357607	0.341566	0.00455444	0.359354	0.00276542	0.296103	0.0145046	0.228232	0.061383	0.215635	0.077476	-0.169248	0.200028
4586.45	0.0248813	0.838879	0.329229	0.00595244	0.273511	0.0232601	0.266204	0.0273315	0.263062	0.0292596	0.294227	0.0144104	0.351071	0.00350026	0.369661	0.0020457	0.235743	0.0630664	0.319461	0.0523998	0.0705531	0.614713	0.308075	0.010275	0.298319	0.0130598	0.305736	0.0108904	0.305261	0.0110192	0.297223	0.0134104	0.329631	0.00588897	0.283997	0.0183276	0.226197	0.0617996	0.235477	0.0516532	-0.162654	0.218376
4640.45	-0.0462571	0.710113	0.147166	0.234668	0.164155	0.184375	0.112634	0.364146	0.0761068	0.540454	0.0570647	0.646465	0.21578	0.0842898	0.20209	0.106443	0.235394	0.0752777	0.211096	0.114968	0.273902	0.0568563	0.163918	0.185017	0.197847	0.10852	0.160112	0.19557	0.0975869	0.432085	0.0902921	0.46744	0.0821843	0.508505	0.0753895	0.544289	0.0535506	0.666911	0.0370276	0.766098	-0.161165	0.226818
4648.69	-0.12345	0.323382	0.0777361	0.534991	0.0943849	0.450957	0.0602434	0.630868	0.0264225	0.833205	0.0197357	0.87502	0.133726	0.288238	0.111612	0.376074	0.102798	0.438476	0.0828877	0.539889	0.108099	0.459708	0.0923338	0.460898	0.11973	0.338286	0.117521	0.347336	0.0686182	0.584068	0.047719	0.703589	0.0363046	0.772275	0.0129714	0.917668	-0.0146649	0.906964	-0.0510535	0.683933	-0.0303242	0.826046
4652.39	0.0237472	0.846424	0.219708	0.0696899	0.21716	0.0730739	0.171244	0.15946	0.154243	0.205719	0.152379	0.21132	0.258385	0.0333816	0.217218	0.0751866	0.19816	0.11951	0.184532	0.154538	0.268233	0.0570255	0.222133	0.066586	0.260917	0.030357	0.219221	0.0703267	0.157016	0.197589	0.146709	0.229008	0.118491	0.332196	0.123595	0.311638	0.102138	0.403655	0.0910049	0.457071	-0.119464	0.367471
4683.96	0.0782609	0.518731	0.305153	0.0104643	0.275094	0.0214658	0.250039	0.0370961	0.260887	0.0294381	0.288426	0.0157423	0.356741	0.00276971	0.35897	0.00259592	0.211358	0.0963397	0.262031	0.0516447	0.159652	0.257423	0.313306	0.00850714	0.300814	0.0116582	0.304103	0.0107429	0.320199	0.00711117	0.300359	0.01179	0.299414	0.0120678	0.226944	0.0590257	0.171761	0.154805	0.184673	0.125747	-0.103396	0.431773
4690.85	0.0786731	0.522779	0.347101	0.00391069	0.295186	0.0148226	0.28133	0.0204215	0.28759	0.0177004	0.328206	0.00651136	0.406617	0.000705792	0.40067	0.000855474	0.24472	0.0534636	0.269976	0.0341418	0.178733	0.20888	0.347406	0.00387766	0.327213	0.00668271	0.334771	0.00547235	0.352827	0.00333133	0.335535	0.00536162	0.336985	0.0051567	0.278314	0.0218554	0.222964	0.0677466	0.215483	0.07769	-0.171196	0.194823
4715.33	0.0372146	0.75922	0.323279	0.0065558	0.239612	0.0459637	0.236567	0.0488611	0.24885	0.0380293	0.306132	0.0102099	0.371027	0.00181447	0.388272	0.00106267	0.258353	0.0411971	0.323215	0.0113666	0.125843	0.372941	0.279013	0.0196229	0.275409	0.0213125	0.300464	0.0117594	0.333847	0.00492996	0.329962	0.00548035	0.348089	0.003308	0.288706	0.0156379	0.228169	0.0576433	0.236357	0.0590664	-0.152577	0.244497
4728	0.0933869	0.444434	0.330508	0.00575255	0.238071	0.0490759	0.235367	0.0497645	0.247168	0.0408614	0.305627	0.01092	0.367408	0.00218672	0.388785	0.00114046	0.247866	0.0523268	0.318811	0.013363	0.115747	0.41747	0.27764	0.0211973	0.270259	0.0250031	0.295835	0.0138661	0.337888	0.00471082	0.332371	0.00547191	0.360102	0.0025114	0.304457	0.0112403	0.239825	0.0473944	0.250347	0.0382759	-0.183752	0.163584
4765.31	0.104223	0.40128	0.189406	0.124757	0.202738	0.0998896	0.196006	0.111914	0.188772	0.126048	0.166806	0.177289	0.205938	0.0971327	0.151655	0.224153	0.083465	0.526065	0.0700352	0.598132	0.0486905	0.737033	0.226631	0.065151	0.283729	0.0199782	0.188057	0.127514	0.128752	0.299095	0.103905	0.402728	0.0554357	0.655912	0.0914434	0.461759	0.0869147	0.484324	0.0617307	0.619717	0.0424556	0.756042
4792.82	-0.00930719	0.939046	-0.00385493	0.974734	-0.0520864	0.668483	-0.0621325	0.609371	-0.0572563	0.637783	-0.0226887	0.852105	-0.00931699	0.939435	-0.0210354	0.863783	0.0267803	0.834961	0.0124295	0.924257	0.00164941	0.990741	-0.0510367	0.674786	0.0500169	0.68093	0.0103697	0.932103	-0.0161321	0.89455	-0.0236867	0.845678	-0.0417305	0.731594	-0.0107102	0.929879	0.0612632	0.614395	0.0651154	0.592267	-0.260986	0.0458765
4817.19	0.00797801	0.948499	0.0673741	0.584315	0.048746	0.692382	0.0300034	0.807709	0.0208039	0.866037	0.042753	0.728644	0.109346	0.377521	0.14666	0.235694	0.162401	0.210565	0.208065	0.113701	-0.170538	0.245671	0.0730236	0.553135	0.0531359	0.666248	0.0418369	0.734242	0.0725274	0.555841	0.10024	0.415132	0.166584	0.174174	0.160095	0.191743	0.12971	0.29103	0.134023	0.275177	-0.272887	0.0382172
4838.94	0.01462	0.905672	0.0324846	0.792142	-0.0529068	0.667602	-0.0344696	0.779747	-0.0681757	0.579842	-0.0118334	0.923614	0.0818102	0.509544	0.168729	0.171907	0.252723	0.0496685	0.313254	0.0151385	-0.0659729	0.644636	-0.0241631	0.844638	-0.039432	0.749004	-0.0193915	0.875063	0.0332863	0.78713	0.124633	0.310448	0.240638	0.0483028	0.233347	0.0556778	0.189984	0.120585	0.191587	0.11744	-0.204857	0.12293
4859.44	-0.0330832	0.789979	0.125828	0.309506	0.0667651	0.590578	0.0700774	0.572246	0.0456142	0.713359	0.0976135	0.431045	0.176579	0.1558	0.205427	0.0979671	0.130759	0.318448	0.212956	0.108429	-0.0751501	0.602971	0.113896	0.357901	0.0778993	0.530046	0.09051	0.465446	0.122795	0.321384	0.142509	0.249325	0.192833	0.117837	0.144585	0.242443	0.109466	0.376997	0.116649	0.346337	-0.241594	0.0702173
4880.85	-0.0102667	0.933213	0.217537	0.0726748	0.105298	0.38832	0.0998173	0.413594	0.0929485	0.446583	0.138217	0.256737	0.222659	0.0681313	0.28049	0.0208125	0.293107	0.0200614	0.32496	0.0109124	0.0981032	0.496754	0.124808	0.306115	0.123347	0.311847	0.145561	0.232134	0.179028	0.140828	0.24008	0.0471532	0.309244	0.00997894	0.29905	0.0128306	0.260906	0.0306478	0.289478	0.0161283	-0.196508	0.13929
4894.26	-0.109784	0.371949	0.24018	0.0487411	0.150666	0.2195	0.160171	0.191529	0.151582	0.216685	0.196969	0.107343	0.27604	0.0240575	0.33199	0.00628238	0.233897	0.0697891	0.258183	0.0566792	0.000939127	0.994949	0.182425	0.136291	0.172501	0.159211	0.188877	0.122794	0.232202	0.0569159	0.278963	0.0215398	0.316983	0.00869448	0.262129	0.031106	0.234836	0.0541014	0.24686	0.0542664	-0.275104	0.0383475
4948.35	-0.0194165	0.872095	0.116365	0.33306	0.0559021	0.642627	0.071395	0.553255	0.118008	0.326242	0.127062	0.290288	0.137363	0.256172	0.135929	0.261209	0.0909341	0.473895	0.0460578	0.721614	-0.0284632	0.839339	0.0707914	0.556622	0.0695506	0.563573	0.115795	0.335447	0.168478	0.15987	0.15275	0.202999	0.0836016	0.48735	0.114856	0.339401	0.161771	0.177344	0.135815	0.258123	-0.0906799	0.490792
4966.77	0.00663984	0.956169	0.115258	0.337703	0.0645875	0.591785	0.0759222	0.528319	0.119752	0.319105	0.129175	0.282291	0.123681	0.306935	0.107655	0.374196	0.0485806	0.702394	0.0172496	0.893976	-0.0490566	0.723959	0.080617	0.503069	0.0722669	0.548408	0.114118	0.342528	0.16841	0.160038	0.132763	0.269049	0.0453722	0.706529	0.0826291	0.492443	0.142689	0.234628	0.117773	0.327211	-0.0637461	0.62847
4978.33	-0.0194546	0.870923	0.164544	0.166885	0.130941	0.27226	0.140041	0.2401	0.176249	0.138403	0.176217	0.138476	0.175352	0.143321	0.154292	0.198434	0.0625874	0.619596	-0.0197773	0.877518	-0.0209262	0.880416	0.145347	0.222615	0.142549	0.231719	0.173934	0.143723	0.205512	0.0833525	0.165059	0.165548	0.0750531	0.5301	0.0951508	0.425724	0.130651	0.273328	0.105602	0.37649	-0.11872	0.362147
5006.42	-0.0403884	0.735701	0.183195	0.123339	0.235771	0.0463975	0.246704	0.0369501	0.27185	0.0211659	0.25156	0.0333033	0.215728	0.0709029	0.154058	0.199124	0.0710227	0.573113	0.0137769	0.914554	-0.152201	0.27106	0.23979	0.0427149	0.276416	0.0190312	0.2887	0.014183	0.208116	0.0794521	0.143932	0.227188	0.0812914	0.496393	0.112419	0.346321	0.161618	0.174638	0.132806	0.265443	-0.123432	0.343272
5026.45	-0.0200646	0.871966	0.0257837	0.835923	0.0753908	0.544282	0.0618249	0.619181	0.0196872	0.874355	-0.00157026	0.989938	0.0144807	0.908128	0.0159293	0.898983	-0.0929786	0.476026	0.0778805	0.554206	0.0291055	0.837709	0.0361976	0.771197	0.0845166	0.496506	0.0508796	0.682617	-0.0200266	0.872207	-0.0350732	0.77812	-0.0768386	0.536556	-0.0360706	0.771978	-0.00697887	0.955302	-0.0376166	0.762486	-0.169925	0.210552
5051.36	-0.07087	0.57176	-0.0498022	0.691286	-0.0327244	0.794212	-0.0151947	0.903619	-0.0274464	0.82684	-0.0202415	0.871844	0.00852753	0.946249	0.00250494	0.9842	-0.0393084	0.765557	-0.0716094	0.59322	-0.108507	0.453213	-0.0640096	0.609628	-0.0164425	0.895747	-0.00556883	0.964604	-0.0182881	0.884121	-0.0198921	0.874038	-0.0510597	0.683897	-0.053768	0.668085	-0.0469957	0.707878	-0.0296241	0.813339	-0.193176	0.157633
5067.07	-0.00777171	0.95023	0.0409859	0.741922	0.137123	0.268503	0.135933	0.27272	0.100397	0.418883	0.0557678	0.653982	0.0317121	0.800445	-0.0181645	0.884899	-0.120779	0.353824	-0.148962	0.260158	-0.143977	0.318506	0.119571	0.335158	0.107255	0.387645	0.071186	0.567021	0.0222027	0.858457	-0.0120014	0.92321	-0.0530654	0.669754	-0.0815193	0.511953	-0.109554	0.377492	-0.121617	0.326894	-0.153899	0.248732
5081.39	-0.1451	0.244418	0.065275	0.601746	0.135831	0.276106	0.116042	0.352613	0.0956268	0.444067	0.0441081	0.724502	0.0864419	0.48919	0.114915	0.357335	0.042419	0.751301	0.0175666	0.89761	-0.13102	0.368399	0.13078	0.294487	0.111324	0.372632	0.0699092	0.576148	0.0200188	0.87302	-0.00285983	0.9819	0.0646905	0.60501	0.093581	0.45391	0.0709529	0.570453	0.0322096	0.796959	-0.168017	0.211555
5101.32	-0.198246	0.102444	0.0295579	0.809102	0.0834125	0.49473	0.0776398	0.525149	0.0632079	0.605095	0.0314578	0.79708	0.0324083	0.79262	0.0582891	0.636072	0.109096	0.401648	0.0521917	0.693916	-0.106939	0.458635	0.083376	0.49492	0.0758129	0.534968	0.0640117	0.600504	0.00412861	0.973188	-0.0187066	0.878537	0.0444647	0.716177	0.0665692	0.586002	0.0502009	0.681412	-0.00153453	0.990108	-0.160102	0.229936
5134.65	-0.00366035	0.976366	0.0373995	0.762048	0.0635141	0.60686	0.0653691	0.596375	0.0848953	0.491245	0.100865	0.413115	0.102598	0.405091	0.0831866	0.50004	-0.149101	0.247433	-0.175703	0.179325	-0.287706	0.040638	0.0589339	0.633087	0.0440814	0.721137	0.0851239	0.490075	0.0886831	0.472042	0.0542584	0.660332	-0.0499879	0.685609	-0.0575152	0.641305	-0.0549619	0.656203	-0.0609138	0.621692	-0.0906084	0.502664
5152.23	-0.0965459	0.422298	0.123541	0.303946	0.157143	0.190192	0.150268	0.210501	0.161636	0.177707	0.16281	0.174548	0.208713	0.0829868	0.215607	0.0731483	0.0590659	0.642149	0.042633	0.74157	-0.18497	0.184349	0.163984	0.171429	0.148357	0.216413	0.179678	0.133591	0.16717	0.163173	0.151207	0.20764	0.128102	0.286334	0.12116	0.313415	0.102347	0.39485	0.0769282	0.522856	-0.211226	0.105218
5175.52	-0.164797	0.172423	0.159374	0.187136	0.17554	0.145825	0.15493	0.199853	0.144117	0.233359	0.131345	0.277749	0.133221	0.278078	0.144215	0.240055	0.0874616	0.494529	0.0575407	0.656116	-0.0333817	0.812008	0.198985	0.0986317	0.146356	0.226116	0.145237	0.229718	0.135474	0.262819	0.110384	0.362149	0.105345	0.384577	0.0771411	0.524746	0.0342052	0.778176	0.0134896	0.911628	-0.233076	0.0756437
5194.83	-0.0897698	0.462334	0.0186701	0.878773	0.0423456	0.729173	0.0515163	0.673531	0.0258677	0.832577	0.01403	0.90878	0.0250029	0.839305	0.0296599	0.809871	0.0781899	0.54487	0.0317866	0.809068	-0.131765	0.355609	0.0594081	0.627002	0.0554987	0.649883	0.0518816	0.671347	-0.0157837	0.897421	-0.00135185	0.9913	0.0474607	0.697942	0.0399708	0.743828	-0.0320424	0.79339	-0.0379978	0.756073	-0.191864	0.141944
5214.63	-0.142077	0.247151	0.0575638	0.640285	0.0499294	0.6853	0.0262625	0.83132	-0.00698553	0.954914	-0.00671833	0.956641	0.0622157	0.616179	0.0989305	0.42483	0.0828234	0.521233	0.123585	0.341754	-0.0710322	0.615836	0.0901248	0.463937	0.0445089	0.717953	0.0159179	0.897331	-0.0247738	0.840759	-0.00438982	0.971704	0.0837882	0.49604	0.0806199	0.512517	0.0722602	0.557301	0.070886	0.564838	-0.181584	0.176431
5262.72	-0.0290539	0.812672	0.254903	0.0345363	0.25173	0.0369281	0.226604	0.0611567	0.222962	0.0655513	0.205508	0.0902599	0.194881	0.111262	0.195762	0.109623	0.0468585	0.71761	0.018114	0.890738	0.0308911	0.82962	0.197038	0.104638	0.214263	0.0770814	0.238104	0.0488221	0.241915	0.0452161	0.260725	0.0304834	0.20654	0.0886212	0.182688	0.132976	0.151608	0.213666	0.152348	0.211413	-0.161995	0.224402
5326.71	-0.112162	0.369914	-0.115889	0.354122	-0.121567	0.330874	-0.127878	0.306193	-0.0764424	0.54183	-0.093551	0.454984	-0.14467	0.250228	-0.159085	0.205593	-0.045945	0.7274	-0.175041	0.18877	-0.120331	0.400295	-0.0874238	0.485176	-0.0767779	0.540052	-0.10434	0.404423	-0.0990794	0.428655	-0.132464	0.289024	-0.182282	0.142954	-0.11066	0.376398	-0.0559878	0.655231	-0.0455708	0.716355	-0.0535122	0.698001
5339.53	-0.135924	0.288146	-0.00421635	0.973837	0.00144116	0.991056	-0.00287563	0.982155	0.0168578	0.895669	0.00656292	0.959286	0.0237744	0.853267	-0.0469816	0.714634	-0.00821451	0.951201	-0.0587529	0.664199	-0.12739	0.37302	0.0365374	0.776185	0.036168	0.77839	-0.0237733	0.853274	-0.0419352	0.744176	-0.0777028	0.544971	-0.0825927	0.519879	-0.0173329	0.892746	-0.0203043	0.874497	-0.0628728	0.624467	-0.0474862	0.73312
5354.95	-0.122924	0.325462	0.0590512	0.637655	-0.00617037	0.960783	-0.00154836	0.990155	0.0294315	0.814531	0.0838417	0.503305	0.0792953	0.530079	0.0727879	0.564471	0.0589861	0.654382	0.0298617	0.82391	0.020346	0.88964	0.0411798	0.74269	0.0707657	0.572327	0.0541975	0.66559	0.0544529	0.664109	0.0261182	0.835099	0.0281081	0.822732	0.1056	0.398744	0.114515	0.359896	0.105825	0.397733	-0.138917	0.307219
5379.17	0.00829635	0.944822	0.107177	0.369379	0.118336	0.321403	0.119493	0.316666	0.0978841	0.412503	0.0929642	0.436474	0.0952381	0.428634	0.086385	0.472929	0.0728584	0.563217	0.0700175	0.597325	-0.0488346	0.730324	0.115281	0.334121	0.144961	0.223856	0.117853	0.32339	0.100617	0.399524	0.0592964	0.620024	0.0527365	0.659294	0.064152	0.591621	0.088816	0.457283	0.104122	0.38324	-0.100336	0.441669
5407.47	-0.109364	0.359648	0.0587176	0.623449	0.0312882	0.793759	0.0615795	0.606596	0.0547302	0.647254	0.0918387	0.442066	0.127632	0.288115	0.134608	0.262408	0.0253497	0.840825	0.184687	0.161058	-0.0977376	0.4939	0.0507428	0.671421	0.0726413	0.543431	0.10155	0.395152	0.0823204	0.490943	0.0790726	0.508251	0.0875619	0.463681	0.0634446	0.595723	0.0819667	0.492813	0.0827063	0.488908	-0.0642223	0.622915
5459.37	-0.0858484	0.475691	-0.106908	0.374038	0.0198189	0.869465	0.00375587	0.975247	-0.0478203	0.69147	-0.100872	0.401729	-0.108215	0.371705	-0.121057	0.317374	-0.0181319	0.886731	-0.0192642	0.88166	-0.298178	0.0305035	0.0163313	0.892303	-0.0268276	0.823912	-0.0797451	0.507711	-0.158551	0.186212	-0.160798	0.17999	-0.138464	0.248885	-0.115158	0.338127	-0.15996	0.182294	-0.187357	0.117568	-0.186438	0.15378
5484.45	-0.00305703	0.980565	-0.0282737	0.821705	0.0951372	0.44734	0.0588046	0.639063	-0.0110052	0.930115	-0.0698847	0.577131	-0.0890978	0.480315	-0.121643	0.334406	-0.0865989	0.51059	-0.0957497	0.474622	-0.108391	0.453696	0.0315087	0.801698	0.0111391	0.929266	-0.0327323	0.794164	-0.0694938	0.579268	-0.0804197	0.520944	-0.0629205	0.615738	-0.0692365	0.580677	-0.13148	0.292654	-0.166128	0.182489	-0.157424	0.246569
5514.36	-0.134239	0.263728	-0.129074	0.282669	0.0134474	0.911255	-0.0234742	0.845645	-0.0992958	0.409153	-0.153924	0.199519	-0.181909	0.131587	-0.186213	0.122581	-0.0592033	0.641374	-0.0912845	0.479447	-0.230447	0.0969089	-0.00231388	0.984791	-0.0524816	0.663129	-0.130382	0.277788	-0.226258	0.0579601	-0.239168	0.044794	-0.158048	0.187627	-0.127398	0.289009	-0.191046	0.110419	-0.209222	0.0800013	-0.250252	0.0537957
5544.13	-0.132604	0.273135	-0.0275566	0.820504	0.0989415	0.414255	0.0713323	0.556502	-0.00134721	0.99126	-0.0627242	0.605189	-0.0724881	0.553068	-0.0720497	0.555477	0.00441628	0.972665	-0.100652	0.435362	-0.190856	0.170586	0.0979617	0.418911	0.0363048	0.764936	-0.0293063	0.80931	-0.102896	0.395775	-0.120462	0.319771	-0.0465576	0.701313	-0.0221328	0.855426	-0.117208	0.333092	-0.148456	0.219471	-0.226723	0.0815071
5585.09	-0.138113	0.268767	-0.0454957	0.716803	0.0589684	0.638128	0.0229523	0.854856	-0.0139063	0.911757	-0.0455727	0.716344	-0.0383066	0.761923	-0.0328673	0.79493	-0.103985	0.429137	-0.22032	0.0965384	-0.255066	0.0708581	0.0265247	0.832569	0.0195398	0.876251	-0.0450378	0.719535	-0.072441	0.563244	-0.0925879	0.45966	-0.113019	0.366248	-0.097123	0.437872	-0.114721	0.359027	-0.13523	0.278982	-0.302143	0.0236226
5600.72	-0.145959	0.245988	0.0293247	0.816627	0.0964312	0.444777	0.0530068	0.674955	0.0149714	0.905776	-0.00373608	0.976436	0.0142842	0.910802	0.0352991	0.781847	-0.0384381	0.772552	-0.0892329	0.509198	-0.132786	0.357953	0.0872087	0.489707	0.0528061	0.676117	-0.00892297	0.94376	-0.0389603	0.757983	-0.0335806	0.79058	-0.0238212	0.8506	-0.00971151	0.938799	-0.0227575	0.857199	-0.0463414	0.713945	-0.291966	0.0305476
5618.43	-0.130969	0.286339	0.0497003	0.686669	0.05096	0.679154	0.0163377	0.894634	0.00679467	0.956148	0.0199259	0.871646	0.0683614	0.58171	0.0863197	0.486422	0.142041	0.274073	0.106838	0.419579	-0.0108597	0.939739	0.0660763	0.59159	0.0211093	0.864087	0.0381723	0.756773	0.0376379	0.760076	0.057373	0.641395	0.12593	0.305406	0.129099	0.293323	0.0501202	0.68416	0.0235905	0.848278	-0.202008	0.131831
5635.04	0.00781817	0.949933	0.112085	0.366505	0.139374	0.260649	0.107134	0.388186	0.0757762	0.54222	0.0692755	0.577498	0.0613917	0.624359	0.0624403	0.61844	-0.00753955	0.954407	0.038399	0.774742	0.0377749	0.79452	0.0970681	0.434548	0.0583783	0.638887	0.0563607	0.650541	0.0576349	0.643171	0.0982282	0.429051	0.156617	0.205633	0.140703	0.256086	0.0617318	0.61971	0.061662	0.620107	-0.245873	0.0677606
5653.34	0.0512178	0.685342	0.146774	0.243332	0.194728	0.120088	0.14802	0.239309	0.0871062	0.49022	0.0625418	0.62065	0.0569629	0.654813	0.062641	0.622907	0.0112609	0.932541	0.0221965	0.868642	0.0328936	0.820602	0.0766681	0.543838	0.0600554	0.634632	0.0886636	0.482465	0.10819	0.390975	0.156622	0.212789	0.223578	0.0734041	0.167994	0.181007	0.0703009	0.577886	0.0699235	0.579934	-0.255214	0.0600376
5660.67	0.062708	0.61972	0.139796	0.26671	0.197175	0.115412	0.147632	0.240557	0.081125	0.5206	0.0519329	0.681183	0.0405045	0.750652	0.0461441	0.7173	0.00149738	0.991099	-0.0167271	0.901713	0.0582446	0.69098	0.0729022	0.563858	0.0531074	0.674372	0.0813854	0.519258	0.100028	0.427898	0.15128	0.229002	0.216394	0.0833896	0.157675	0.20969	0.0590096	0.640552	0.0574046	0.649681	-0.248753	0.0670506
5714.61	-0.0362758	0.770234	0.0389895	0.753566	0.149573	0.226442	0.134688	0.276461	0.0405459	0.744056	-0.0158033	0.898844	0.00390356	0.975247	0.0163866	0.89594	0.147263	0.260764	0.0258698	0.846842	-0.0147419	0.919025	0.132772	0.283398	0.0668449	0.590133	-0.00367148	0.976539	-0.00702371	0.955018	0.00953787	0.938897	0.0604597	0.626187	0.102722	0.407229	-0.00255407	0.983717	-0.0161625	0.896555	-0.233947	0.079855
5737.34	-0.0767483	0.542519	0.0496066	0.694083	0.136801	0.276459	0.118488	0.346316	0.0631556	0.616414	0.0271853	0.829456	0.0561355	0.658776	0.0542582	0.669515	0.175305	0.187607	-0.0268991	0.84224	0.0288595	0.841981	0.118007	0.348287	0.0889423	0.480147	0.0259178	0.837302	0.0307692	0.807364	0.0446241	0.723514	0.0909965	0.470032	0.0719843	0.56792	-0.0558129	0.658051	-0.0849213	0.50028	-0.233506	0.0832706
5755.37	0.0426136	0.735507	0.122771	0.329064	0.244624	0.0497772	0.219712	0.0787419	0.144187	0.251161	0.0652535	0.60473	0.0684982	0.58985	0.0620879	0.625186	0.0663355	0.616784	-0.040057	0.766809	0.0530612	0.716541	0.25389	0.0415433	0.154808	0.217642	0.0777972	0.537002	0.0480769	0.703073	0.045236	0.719877	0.0881119	0.484269	0.0853584	0.498071	-0.0218094	0.862839	-0.0616259	0.624995	-0.195567	0.152456
5765.21	-0.010333	0.934321	0.0757958	0.544379	0.179835	0.148222	0.155871	0.210857	0.0800125	0.522161	0.0198935	0.873808	0.0228147	0.856577	0.0253934	0.840554	0.0952075	0.472177	-0.02224	0.868148	0.0845918	0.562239	0.173197	0.163972	0.0975472	0.434937	0.0280347	0.822832	0.0244025	0.845498	0.020979	0.866977	0.0668197	0.593157	0.0730821	0.558918	-0.0350485	0.779488	-0.0362593	0.77207	-0.278387	0.0395871
5767.59	-0.0365515	0.770282	0.116585	0.350354	0.233817	0.0590094	0.210229	0.0902406	0.143221	0.25063	0.0782591	0.531345	0.0683129	0.587868	0.05	0.691778	0.0564582	0.670273	-0.0197176	0.88301	0.124514	0.387802	0.239495	0.0529893	0.144181	0.247442	0.0805135	0.519553	0.052124	0.676978	0.0404342	0.74665	0.0747521	0.549949	0.0628953	0.615084	-0.0570504	0.648371	-0.0794698	0.524995	-0.156643	0.244575
5801.69	-0.123077	0.327853	0.0228147	0.856577	0.125175	0.319626	0.0843094	0.503382	0.0280594	0.824055	-0.0425262	0.73603	-0.0417582	0.742633	-0.0219322	0.863171	0.081765	0.537152	-0.0285196	0.832859	0.000102041	0.999721	0.117045	0.35225	0.0431818	0.732111	-0.035708	0.777169	-0.0347465	0.783023	-0.0329983	0.793699	-0.00891608	0.94378	0.0167395	0.894545	-0.0564248	0.654539	-0.0682255	0.588346	-0.169421	0.207709
5810.61	-0.120007	0.321612	0.156364	0.195681	0.273239	0.0223883	0.259592	0.0302754	0.225825	0.0603131	0.160178	0.184897	0.139313	0.252956	0.0992327	0.416345	0.0762769	0.551486	-0.0471242	0.720043	-0.244088	0.081309	0.27163	0.0232162	0.227084	0.0588663	0.161368	0.181623	0.119692	0.322891	0.0827399	0.495027	0.0285714	0.814007	0.0531012	0.661727	0.0280465	0.817366	-0.0190185	0.875609	-0.0438767	0.737051
5847.41	0.00408223	0.973845	-0.0639145	0.607361	0.121866	0.325898	0.123717	0.318548	0.0736316	0.553741	0.00407183	0.973912	-0.0813225	0.516261	-0.169379	0.173958	-0.269269	0.0374826	-0.369194	0.00434448	-0.380934	0.00692673	0.209918	0.0882002	0.10594	0.393524	-0.050601	0.684263	-0.141166	0.254508	-0.226955	0.0647572	-0.308523	0.0110809	-0.285335	0.0192579	-0.301281	0.0132292	-0.320715	0.00814371	-0.162769	0.226379
5867.34	-0.045749	0.711043	0.113109	0.358421	0.244741	0.0442754	0.227554	0.0496201	0.192028	0.116698	0.1194	0.332136	0.0551484	0.657584	-0.0200887	0.871814	-0.0726465	0.577948	-0.126357	0.336033	-0.159507	0.263548	0.223236	0.067266	0.179428	0.143171	0.108303	0.379335	0.062034	0.615284	0.0166508	0.892794	-0.0387143	0.753943	-0.0530651	0.667358	-0.137554	0.263312	-0.164308	0.180597	-0.168703	0.201502
5875.72	-0.108234	0.387018	0.00522333	0.966798	0.0517695	0.67974	0.0594499	0.635382	0.0768626	0.539604	0.034933	0.78066	-0.01162	0.926802	-0.0370029	0.769798	-0.072111	0.584013	-0.184173	0.166372	-0.184191	0.195707	0.0555345	0.657848	0.038899	0.756487	0.00655115	0.958365	-0.00261929	0.983347	-0.0273841	0.827227	-0.0550712	0.660527	-0.0389239	0.756336	-0.0879385	0.482599	-0.132927	0.287329	-0.0368884	0.787227
5888.01	-0.0647273	0.602791	-0.0358238	0.773496	0.000603074	0.996135	-0.0128264	0.91795	0.00508705	0.967411	-0.00617247	0.960462	-0.103752	0.403421	-0.0997692	0.42181	-0.0509921	0.696332	-0.131095	0.322322	-0.148958	0.301872	0.0107444	0.931233	-0.0297698	0.810994	-0.0392447	0.752528	-0.0235054	0.850245	-0.0458122	0.71278	-0.0664885	0.592939	-0.0556764	0.654512	-0.0662037	0.594527	-0.0700938	0.572999	-0.0707951	0.600761
5906.78	-0.0724064	0.560375	0.0637927	0.608048	0.0908176	0.464842	0.0997188	0.422046	0.109205	0.379026	0.0758476	0.541838	0.031749	0.800217	0.00175268	0.988856	-0.0564837	0.668171	-0.100993	0.450652	-0.0896409	0.531607	0.117015	0.345665	0.0830279	0.504148	0.0512874	0.68021	0.043182	0.728614	0.0175249	0.88806	-0.0038023	0.975638	0.00322767	0.979319	-0.0240253	0.846972	-0.0697978	0.574625	-0.0201163	0.883009
5917.29	-0.132829	0.299368	0.112056	0.381919	0.160376	0.20926	0.1714	0.179219	0.1826	0.152032	0.148647	0.244952	0.0680381	0.596226	0.0297185	0.817151	-0.00566671	0.966024	-0.0809323	0.549526	-0.132743	0.363222	0.183803	0.149304	0.160772	0.208123	0.11663	0.362668	0.0897047	0.48445	0.0409013	0.750275	-0.000257912	0.998399	0.00774068	0.951988	-0.0425742	0.740414	-0.0971397	0.448824	-0.0306483	0.824216
5917.82	-0.159048	0.198594	0.0382402	0.758667	0.0470804	0.705188	0.0435182	0.726583	0.038386	0.757775	0.0288684	0.816616	0.0123747	0.921444	0.00392423	0.975053	-0.0350619	0.790272	-0.0730415	0.585831	-0.0735664	0.611646	0.0983847	0.428312	0.0494999	0.690783	0.00508168	0.967445	-0.00352142	0.977437	-0.0273652	0.826012	-0.0484488	0.697028	0.0126035	0.919371	0.0216592	0.861887	-0.0208068	0.867272	-0.0311402	0.819778
5949.12	-0.0588482	0.641468	0.215194	0.0851573	0.206551	0.0987776	0.184764	0.140636	0.153905	0.220933	0.170684	0.174021	0.193631	0.12526	0.210622	0.0948073	0.156203	0.241633	0.127648	0.339632	0.0707134	0.625561	0.219518	0.078923	0.198956	0.112096	0.180666	0.149812	0.172669	0.168994	0.160276	0.202175	0.157851	0.209177	0.186558	0.136752	0.157966	0.20884	0.13733	0.275325	-0.0472328	0.734492
5983.38	-0.0172808	0.891324	0.298937	0.015566	0.350618	0.00419083	0.320572	0.00922809	0.263582	0.0338791	0.235343	0.0491365	0.253069	0.043631	0.22573	0.0728965	0.156212	0.233302	0.0877808	0.512318	0.072172	0.61476	0.367009	0.00263664	0.301948	0.0145053	0.245805	0.0484171	0.211154	0.0913268	0.192041	0.125387	0.190644	0.128214	0.208376	0.0957688	0.149366	0.235016	0.11794	0.349436	-0.105005	0.445485
6013.27	0.12583	0.314067	0.209797	0.0908928	0.245012	0.047391	0.238993	0.0482861	0.224711	0.0696841	0.20561	0.0976784	0.209445	0.0940397	0.191203	0.127077	0.0556631	0.675411	0.0041656	0.975021	-0.0833932	0.564771	0.253474	0.0400188	0.25734	0.0369818	0.194114	0.118346	0.151542	0.224504	0.12896	0.302083	0.120421	0.335484	0.105378	0.399741	0.0641787	0.608681	0.0528949	0.673167	-0.0402595	0.7683
6045.21	-0.000841071	0.994487	0.0578992	0.634006	0.085521	0.481478	0.0814906	0.50245	0.0746428	0.539136	0.0591649	0.626597	0.0767333	0.530872	0.0728968	0.551672	0.00582121	0.963884	-0.111872	0.390688	-0.116524	0.40602	0.0491125	0.686396	0.0962442	0.428023	0.0834362	0.492268	0.0627766	0.605659	0.0422903	0.728132	0.0322817	0.790783	0.0506559	0.677078	0.00303018	0.980138	-0.0373368	0.758946	0.00823882	0.951499
6053.25	-0.0209825	0.866162	0.0812327	0.513442	0.130671	0.291891	0.118613	0.339072	0.111223	0.370227	0.0799115	0.520339	0.0937107	0.454212	0.0561684	0.65419	-0.0135351	0.917542	-0.0827101	0.533427	-0.0717075	0.613438	0.111646	0.368396	0.11106	0.370933	0.0937033	0.450716	0.0724498	0.56014	0.0425184	0.732627	0.0287153	0.817572	0.0393992	0.751585	-0.0146814	0.906133	-0.0691831	0.578007	0.0983396	0.466757
6090.5	-0.000578468	0.996265	0.0328103	0.790535	0.0406724	0.74192	0.0550737	0.655548	0.0679936	0.58168	0.0628847	0.610436	0.0615044	0.621003	0.0496447	0.689924	-0.0196876	0.880293	-0.104217	0.432149	-0.17042	0.231836	0.062262	0.613983	0.0631891	0.608705	0.0499531	0.685816	0.0538042	0.663003	0.0192338	0.876286	-0.0260481	0.833003	0.0177831	0.885551	0.00591199	0.961837	-0.0212148	0.86366	0.0160367	0.906616
6123.26	0.0580983	0.63718	0.0660763	0.59159	0.097034	0.43027	0.118067	0.336778	0.0952399	0.438875	0.0747414	0.543816	0.111262	0.369182	0.0848432	0.493931	0.0707361	0.583958	-0.018403	0.887871	-0.162716	0.243615	0.115815	0.346126	0.121426	0.323135	0.0993625	0.419246	0.114364	0.352231	0.06203	0.614529	0.0521815	0.671897	0.124213	0.312091	0.0989808	0.421042	0.0494331	0.688267	-0.0520881	0.700381
6155.5	-0.165532	0.170497	0.234293	0.0511229	0.17771	0.14085	0.208538	0.0832496	0.22586	0.0602725	0.263267	0.0279503	0.294337	0.0143727	0.316989	0.00819912	0.148281	0.24546	0.147088	0.253244	-0.131847	0.34092	0.208363	0.083513	0.208188	0.0837771	0.243916	0.0421113	0.27163	0.0232162	0.276669	0.0207083	0.274499	0.0217581	0.237232	0.0482158	0.227469	0.0584299	0.2	0.0968988	-0.216916	0.0988964
6174.38	0.0130449	0.913904	0.203756	0.0883467	0.160865	0.179807	0.192555	0.107594	0.229041	0.0548825	0.242891	0.0414957	0.234363	0.051052	0.231353	0.0541726	0.178434	0.158015	0.0618217	0.632316	-0.179729	0.197264	0.172938	0.148979	0.179611	0.133738	0.232093	0.0516634	0.282093	0.017435	0.250604	0.035302	0.180315	0.132202	0.204326	0.0874454	0.200503	0.0936315	0.128135	0.286207	-0.136551	0.298175
6193.06	0.0413787	0.733225	0.135054	0.264312	0.107865	0.373261	0.135019	0.264437	0.130435	0.281113	0.166652	0.167593	0.177019	0.145398	0.171977	0.157354	0.163114	0.200975	0.0564781	0.664746	-0.137796	0.328958	0.133304	0.270594	0.110594	0.361232	0.147546	0.222334	0.193036	0.109284	0.159339	0.187233	0.104225	0.389673	0.145727	0.228137	0.166582	0.167774	0.10755	0.374664	-0.150586	0.250778
6227.06	-0.0464176	0.702169	0.0128948	0.915515	0.10461	0.387917	0.119447	0.323888	0.100236	0.40815	0.0760913	0.530417	0.047205	0.699492	0.0125685	0.91826	-0.0611559	0.633181	0.0078245	0.951474	-0.230875	0.0930609	0.128335	0.28898	0.142122	0.239944	0.0784008	0.517982	0.00229201	0.985051	-0.0330855	0.785263	-0.049287	0.684697	-0.0914181	0.450769	-0.0807103	0.505697	-0.102686	0.396744	-0.080399	0.541426
6241.1	-0.0906832	0.457777	0.0272927	0.823494	0.0974425	0.424836	0.1057	0.386504	0.0880526	0.470968	0.0887103	0.467651	0.0626026	0.61126	0.0355002	0.773332	-0.0215054	0.866897	0.00920148	0.94388	-0.215999	0.123902	0.119949	0.325443	0.124552	0.307113	0.0857143	0.482865	0.0204238	0.867473	-0.0147607	0.904045	0.000474973	0.99702	-0.0410669	0.737052	-0.0444647	0.716177	-0.0740592	0.544478	-0.172954	0.19418
6281.79	-0.22229	0.0728284	-0.236455	0.0559444	-0.205251	0.0982775	-0.217153	0.0798745	-0.255398	0.0384826	-0.256737	0.0374423	-0.239448	0.0547212	-0.27202	0.0283755	-0.193157	0.146296	-0.116068	0.389905	-0.107251	0.458488	-0.182678	0.142073	-0.18326	0.140787	-0.235016	0.0574989	-0.269242	0.0288095	-0.264568	0.0318166	-0.216961	0.080148	-0.219129	0.0771027	-0.193638	0.119269	-0.192568	0.121363	-0.284014	0.0338943
6305.27	-0.288634	0.0190644	-0.226511	0.0675638	-0.166976	0.179826	-0.191316	0.1237	-0.225718	0.06855	-0.244254	0.0483399	-0.237544	0.0569371	-0.224738	0.0720115	-0.133104	0.305636	-0.015488	0.907195	-0.176833	0.213822	-0.168563	0.17568	-0.190231	0.125876	-0.229016	0.0645246	-0.269513	0.0289458	-0.268678	0.0294612	-0.171443	0.168332	-0.171485	0.168228	-0.142595	0.252724	-0.163052	0.190386	-0.21085	0.118791
6315.61	-0.272568	0.0259492	-0.200255	0.104152	-0.159909	0.195677	-0.178466	0.148207	-0.215979	0.0792763	-0.22859	0.0629666	-0.209853	0.0908274	-0.182382	0.14249	-0.079449	0.538396	0.0456794	0.728292	-0.230045	0.104349	-0.158712	0.199078	-0.178745	0.147565	-0.203847	0.0979923	-0.250898	0.0408308	-0.238766	0.0518904	-0.131974	0.286322	-0.1208	0.329356	-0.0818501	0.509337	-0.104158	0.400673	-0.192154	0.155965
6376.51	-0.0806404	0.506067	0.0785758	0.517046	0.13152	0.277105	0.134214	0.267315	0.124626	0.303233	0.102966	0.395453	0.0805261	0.509823	0.0789551	0.518136	0.0809812	0.527149	0.0547329	0.674517	-0.248869	0.0753841	0.146811	0.224665	0.149261	0.216961	0.12739	0.292568	0.0557607	0.645894	0.0149593	0.902032	0.0524713	0.6655	0.0784008	0.517982	0.0436882	0.718934	0.01167	0.923525	-0.0772621	0.560813
6415.06	0.00766176	0.950179	0.146392	0.230027	0.168582	0.166144	0.175147	0.150021	0.150806	0.216126	0.147316	0.227069	0.124627	0.311251	0.101848	0.408553	-0.00320383	0.980283	-0.00222387	0.986545	-0.217298	0.125593	0.154644	0.204529	0.202547	0.0950984	0.166182	0.172347	0.105199	0.389638	0.0709865	0.562173	0.0211297	0.863179	0.0501671	0.682273	0.0713623	0.560099	0.0660291	0.589854	-0.193359	0.142287
6479.17	-0.143293	0.232639	0.0152247	0.899569	0.0386653	0.748355	0.0481556	0.689416	0.0481891	0.689211	0.054326	0.652042	0.0785058	0.51742	0.0649637	0.592343	-0.00746337	0.953333	0.0875576	0.497629	-0.274862	0.0446032	0.0515091	0.669005	0.0534205	0.657476	0.0779678	0.51724	0.000704225	0.995448	0.00311871	0.979464	0.0298793	0.804249	0.0421529	0.726506	0.0550302	0.647829	0.0443327	0.712959	-0.0661755	0.615413
6519.82	-0.0660171	0.58087	0.0410959	0.731245	0.0617403	0.605655	0.0797479	0.504627	0.0577529	0.629174	0.0451154	0.706097	0.0908115	0.450478	0.109222	0.363738	0.127098	0.312202	0.104503	0.414063	-0.218372	0.112568	0.0827706	0.488569	0.0643771	0.590319	0.0466589	0.696523	0.0170429	0.886824	0.0458229	0.701703	0.133224	0.263931	0.143868	0.227397	0.109975	0.356958	0.0551161	0.644935	-0.170923	0.187822
6563.58	0.0538993	0.661742	-0.0307669	0.802911	-0.0390121	0.751591	-0.00370271	0.976151	0.0182082	0.882639	0.00362637	0.976645	0.0167212	0.892995	0.0276159	0.824093	0.00555262	0.966181	-0.0895967	0.49877	-0.155475	0.27507	-0.0169103	0.89096	-0.01462	0.905672	-0.00141238	0.990978	0.0451578	0.714016	0.0335535	0.785461	0.0296599	0.809871	0.0313013	0.799557	0.0356911	0.772146	0.00897049	0.942087	-0.134521	0.314049
6589.81	0.0884114	0.470049	0.184395	0.129328	0.103926	0.395431	0.0976625	0.424675	0.0977862	0.424086	0.113831	0.351696	0.220933	0.0723905	0.239353	0.0510834	0.235802	0.0650323	0.297059	0.0521172	0.132782	0.35296	0.149978	0.218689	0.174164	0.152358	0.138247	0.257282	0.130511	0.285123	0.134054	0.272136	0.160574	0.187494	0.225052	0.0629994	0.237162	0.049749	0.259428	0.0313499	-0.21982	0.0973163
6608.22	0.111337	0.377257	0.188256	0.133153	0.124771	0.32203	0.148337	0.238293	0.127759	0.310486	0.144104	0.252104	0.223513	0.0758325	0.231768	0.065361	0.193072	0.146477	0.241288	0.0732162	0.137166	0.347306	0.148983	0.236233	0.165446	0.187809	0.173935	0.165843	0.170362	0.174845	0.172455	0.16953	0.171796	0.171192	0.20492	0.101529	0.191235	0.127013	0.204508	0.102232	-0.21883	0.111886
6636.17	0.10718	0.399246	0.0777226	0.541563	0.0555838	0.66266	0.0420625	0.74139	-0.00198769	0.987563	0.00464564	0.970937	0.117446	0.359295	0.153879	0.22855	0.102138	0.449635	0.142884	0.298029	0.00948391	0.949552	0.10301	0.417941	0.106918	0.400402	0.046498	0.715223	0.0033015	0.979344	-0.0125947	0.921317	0.0132214	0.917415	0.0539151	0.672202	0.0377912	0.766866	0.0441045	0.729305	-0.428499	0.00122667
6676.36	-0.0578312	0.642039	0.0271811	0.827164	0.0235057	0.850244	-0.00408025	0.973858	-0.0373991	0.763819	-0.0303866	0.807153	0.032153	0.797729	0.0433292	0.72976	0.0405592	0.75832	0.0772075	0.564578	-0.0194008	0.893618	0.000986434	0.993679	0.0224634	0.856812	0.000511268	0.996724	-0.0196666	0.874485	-0.00348728	0.977656	0.0337883	0.786051	0.0319306	0.797557	0.0290586	0.815429	0.044598	0.720075	-0.333354	0.0120529
6692.38	-0.0606856	0.625667	0.00598925	0.961635	-0.00173835	0.988861	-0.0306477	0.805528	-0.068557	0.581461	-0.0580581	0.640731	0.0188233	0.880755	0.037161	0.767053	0.064662	0.620531	0.0907062	0.494461	-0.0112815	0.938021	-0.0197224	0.874132	-0.00595472	0.961856	-0.0204795	0.869342	-0.0330826	0.790417	-0.017137	0.890523	0.0193052	0.876774	0.020277	0.870623	0.0227897	0.854755	0.0399661	0.748128	-0.28377	0.0324245
6754.93	-0.112134	0.354554	0.0349051	0.773756	0.0182836	0.880383	0.0410288	0.735398	0.030356	0.802611	0.0497769	0.68173	0.0987212	0.418761	0.113482	0.352348	0.0452669	0.724015	0.0671074	0.606486	-0.215572	0.124661	0.0357099	0.768681	0.0265419	0.827013	0.0451229	0.710105	0.0329455	0.786151	0.0460327	0.704525	0.0669233	0.581204	0.0619193	0.609836	0.0567754	0.639893	0.0220628	0.855878	-0.131322	0.321477
6805.73	-0.0907563	0.457413	0.0656558	0.591163	0.0253562	0.835844	0.0378517	0.756982	0.0654731	0.592198	0.110047	0.367183	0.112341	0.360858	0.116273	0.344211	0.0703835	0.585838	-0.014504	0.912312	-0.0740203	0.601027	0.0272196	0.823959	0.016551	0.892458	0.0723054	0.554071	0.107198	0.37978	0.15528	0.202174	0.132371	0.277552	0.112751	0.355473	0.0866277	0.478199	0.0493241	0.686686	-0.0514015	0.701576
6878.58	-0.0596842	0.63139	0.0939646	0.449448	0.181583	0.141399	0.132925	0.283571	0.0604728	0.626881	0.00177221	0.988644	0.012641	0.919758	0.0016295	0.98964	-0.0223814	0.865215	0.00214532	0.987248	-0.0311422	0.828256	0.130626	0.292058	0.119959	0.333582	0.0655675	0.598082	0.00603345	0.961352	0.00695024	0.955485	0.00973592	0.937674	-0.00464528	0.97024	-0.0243626	0.844851	-0.0459122	0.71218	-0.167534	0.21289
6881.28	-0.0596424	0.628999	0.144522	0.239657	0.200636	0.100893	0.164997	0.178751	0.0973814	0.429516	0.0583128	0.636679	0.0773079	0.534063	0.0880785	0.47847	0.0369967	0.777121	0.0625671	0.637808	-0.0127667	0.929149	0.155048	0.206768	0.146923	0.231852	0.106428	0.387691	0.0586668	0.63463	0.0657681	0.59413	0.0748421	0.544134	0.0643573	0.602084	0.0433512	0.725573	0.0223969	0.856142	-0.133762	0.316812
6927.1	-0.125868	0.302002	0.0239678	0.844723	0.134673	0.269225	0.0997808	0.413765	0.0566313	0.643219	-0.00405554	0.973664	-0.0196587	0.873354	-0.0221781	0.85727	-0.0271209	0.833923	0.00111142	0.993423	-0.173359	0.213816	0.132554	0.276885	0.0941542	0.440688	0.0401535	0.742697	-0.0588601	0.630189	-0.0747899	0.540506	-0.0232737	0.84917	-0.0117647	0.923479	-0.0538911	0.659389	-0.0689076	0.572884	-0.137549	0.303176
6942.41	-0.125722	0.302567	0.0198027	0.871472	0.129594	0.287824	0.0899525	0.46142	0.0461089	0.70615	-0.00518816	0.96628	-0.0124823	0.919432	-0.0242394	0.844153	-0.0329632	0.798802	0.000111142	0.999494	-0.158039	0.25757	0.122981	0.313291	0.0827914	0.497958	0.0362075	0.767237	-0.0547315	0.654413	-0.0752284	0.538129	-0.0322251	0.792238	-0.0290099	0.812578	-0.0880891	0.470783	-0.106723	0.381904	-0.119923	0.36562
6985.99	-0.00895522	0.94308	0.158084	0.204389	0.122305	0.327095	0.108945	0.382987	0.106523	0.3937	0.138796	0.265686	0.193663	0.122026	0.202098	0.106369	0.196201	0.136178	0.235166	0.0756989	0.00206483	0.988867	0.133786	0.283454	0.120551	0.334118	0.155245	0.212714	0.153992	0.216462	0.140883	0.258509	0.191859	0.122623	0.162801	0.191075	0.0724142	0.562524	0.0638973	0.609452	-0.126919	0.351268
6990.17	-0.0219092	0.860053	0.135406	0.27389	0.0863996	0.486018	0.0697981	0.573782	0.0542342	0.662206	0.0812515	0.512448	0.144306	0.247028	0.188477	0.129453	0.225841	0.0828131	0.266972	0.0530836	-0.0289556	0.841461	0.0940219	0.448255	0.0770213	0.534704	0.0953388	0.4419	0.099569	0.421836	0.135965	0.271901	0.224918	0.0674058	0.215859	0.0794459	0.137042	0.268092	0.115372	0.351671	-0.193926	0.152112
7022.62	-0.0193551	0.876245	0.206441	0.0937241	0.121119	0.328072	0.115572	0.350834	0.113177	0.360956	0.157435	0.202752	0.216992	0.0801824	0.248179	0.0447641	0.252776	0.0496195	0.29813	0.0221772	0.14449	0.315747	0.146819	0.235181	0.12934	0.296113	0.162902	0.187359	0.187605	0.128278	0.223282	0.069464	0.296672	0.0150695	0.264546	0.0308073	0.204964	0.0961354	0.182137	0.139938	-0.195858	0.144258
7054.07	0.0178896	0.886444	0.207097	0.0952229	0.100511	0.421055	0.0961695	0.441476	0.098257	0.43159	0.156873	0.20791	0.225262	0.0713367	0.258392	0.0379713	0.30678	0.0184619	0.346383	0.00860584	0.186604	0.203469	0.126062	0.312364	0.108235	0.386109	0.15512	0.213087	0.18831	0.129797	0.223964	0.0707712	0.311429	0.0111952	0.280618	0.0227835	0.224966	0.0694949	0.201795	0.10415	-0.207592	0.124731
7516.96	-0.0887657	0.471628	0.121482	0.323713	0.128384	0.296773	0.130786	0.287752	0.129178	0.29377	0.13746	0.263643	0.161803	0.194304	0.100117	0.423811	0.0227898	0.861603	0.0696517	0.593762	-0.0903444	0.528378	0.128493	0.29636	0.109035	0.376104	0.133016	0.279541	0.114546	0.352307	0.113037	0.35873	0.0854281	0.488519	0.0663548	0.590836	-0.0117041	0.924531	-0.0297732	0.809541	-0.15062	0.263413
8125.34	-0.0180981	0.885317	0.128159	0.305121	0.143507	0.250331	0.144463	0.247157	0.121957	0.32931	0.125643	0.314792	0.140155	0.265472	0.128512	0.30762	0.00290561	0.982421	0.0207226	0.876203	-0.135444	0.348325	0.115315	0.356526	0.116827	0.350214	0.108037	0.387884	0.0952948	0.446585	0.0918883	0.463073	0.073894	0.555422	0.0731306	0.559525	0.0616011	0.623175	0.0605991	0.628849	-0.100352	0.461799
8205.74	-0.136771	0.265383	0.0506928	0.680745	0.0276368	0.822628	0.0184372	0.881172	0.0328664	0.789755	0.0630607	0.60865	0.106633	0.389529	0.12084	0.329195	0.0464305	0.721716	0.214553	0.102684	-0.0995438	0.490428	0.0534794	0.664219	0.0432492	0.725617	0.0685575	0.577718	0.0789785	0.521163	0.0692064	0.574115	0.0803909	0.513719	0.110127	0.370447	0.169294	0.167196	0.198878	0.103929	-0.0394538	0.770758
8266.67	0.0463877	0.713671	0.00729362	0.954017	0.0813499	0.519441	0.0583403	0.644353	0.0284902	0.821758	-0.0221705	0.860846	-0.00126957	0.992056	-0.032829	0.796774	-0.123828	0.354399	-0.0924306	0.49014	-0.142868	0.322286	0.0167181	0.894842	-0.0154079	0.903042	0.00698401	0.955967	0.0357262	0.777533	0.0481971	0.703011	-0.0167533	0.894622	-0.0292809	0.816896	-0.0311697	0.805309	-0.0129551	0.91842	-0.198755	0.14575
8335.9	-0.0448139	0.720872	0.051073	0.683819	0.0835113	0.504995	0.0711306	0.570343	0.00197984	0.987412	-0.0190313	0.879447	0.0509244	0.689433	0.0506176	0.691209	-0.0055052	0.966701	0.0293401	0.825411	0.0238718	0.869296	0.0272493	0.828064	0.0242649	0.846653	0.00957324	0.939189	-0.00883483	0.943872	0.0407135	0.745505	0.0993475	0.4274	0.0710915	0.570555	0.00753226	0.952136	0.0262972	0.833985	-0.260249	0.0549922
8561.01	-0.0297043	0.81576	-0.146757	0.247191	0.0154841	0.903344	-0.00485112	0.969652	-0.10227	0.421314	-0.183863	0.14585	-0.183079	0.150942	-0.215259	0.0902123	-0.191785	0.152955	-0.219122	0.104683	-0.136616	0.349262	-0.0900966	0.47894	-0.0904388	0.477265	-0.105176	0.408168	-0.137787	0.277585	-0.140235	0.269057	-0.131471	0.300416	-0.187593	0.137709	-0.237494	0.0588062	-0.252426	0.0541855	0.0873958	0.52974
8590.22	0.0310353	0.807659	-0.043852	0.730796	0.105034	0.408803	0.0999923	0.431782	0.00979163	0.93879	-0.0597577	0.639027	-0.0783793	0.541465	-0.138739	0.278182	-0.202231	0.124527	-0.21657	0.105638	-0.070955	0.624378	0.00451234	0.971771	0.0180137	0.887648	0.0033398	0.979104	-0.0384582	0.762871	-0.0419881	0.741831	-0.0394879	0.756715	-0.113801	0.370587	-0.178856	0.15734	-0.19937	0.114239	0.0999663	0.472008
8603.78	-8.74126e-05	0.999585	-0.0395979	0.753615	0.0600524	0.633873	0.0584353	0.643053	0.0104895	0.933855	-0.0608392	0.629428	-0.0912546	0.472332	-0.14826	0.241684	-0.0849303	0.525158	-0.125085	0.357322	0.0240816	0.869318	0.0690559	0.583805	0.0170017	0.892901	-0.0111014	0.929998	-0.108829	0.387251	-0.111407	0.376049	-0.0756119	0.548527	-0.101661	0.419421	-0.155988	0.214123	-0.166608	0.184252	0.100353	0.470289
8607.1	-0.0129371	0.918437	-0.051792	0.681313	0.0505682	0.688453	0.0417395	0.740741	-0.00930944	0.941298	-0.0826049	0.512075	-0.10119	0.425307	-0.146932	0.245961	-0.110929	0.401913	-0.160228	0.233127	-0.0386555	0.789334	0.0605332	0.631155	0.00340909	0.978574	-0.0301573	0.811126	-0.125568	0.318098	-0.12146	0.334286	-0.0683566	0.587628	-0.0937063	0.456867	-0.153715	0.220937	-0.171678	0.171112	0.0923955	0.506369
8707.36	0.0316392	0.803578	-0.0210623	0.868554	0.0638278	0.615506	0.0375916	0.76756	-0.01337	0.91639	-0.0700092	0.581654	-0.0398425	0.756001	0.00504032	0.968783	0.106217	0.426417	0.0887218	0.514494	-0.122715	0.389832	0.0709707	0.576466	0.0160714	0.899548	-0.0391484	0.758217	-0.0681777	0.591595	-0.0512821	0.686677	0.0312729	0.805809	0.0744505	0.557872	0.0800824	0.528399	0.0252747	0.842546	-0.0120344	0.931174
8761.1	0.0579057	0.640864	0.222085	0.0710018	0.264027	0.0311463	0.269694	0.0276088	0.251337	0.0404706	0.230026	0.0612955	0.243795	0.0487734	0.221	0.0746575	0.039589	0.767419	0.103008	0.448902	-0.0124837	0.932914	0.298667	0.0143791	0.284939	0.0197367	0.252614	0.0394378	0.221566	0.0716767	0.170484	0.167439	0.147139	0.234155	0.101644	0.412188	0.0653284	0.59861	0.053875	0.664309	-0.0384561	0.776403
8812.27	0.0736691	0.552675	0.0116929	0.925099	0.102163	0.409796	0.124352	0.315253	0.0937824	0.449415	0.0484875	0.696153	0.0191838	0.87828	-0.00169085	0.989352	-0.0958752	0.461338	-0.100701	0.4469	-0.201735	0.164108	0.132732	0.283543	0.110783	0.371256	0.0698779	0.573343	0.012052	0.922801	-0.032764	0.791961	-0.0160827	0.897064	-0.0216298	0.861821	-0.0423418	0.73313	-0.0557108	0.653589	-0.091969	0.496244
8872.36	0.109173	0.374627	0.0285147	0.817086	0.0981792	0.424827	0.113028	0.357914	0.0685956	0.577506	0.0410352	0.739153	0.0262192	0.832864	0.00650491	0.958346	-0.0169223	0.896855	-0.0466394	0.725123	0.0410334	0.781311	0.125434	0.307328	0.103142	0.401706	0.056266	0.647852	-0.0250029	0.839305	-0.0499294	0.6853	-0.0169867	0.89047	0.00374089	0.975904	-0.014849	0.904199	-0.0341642	0.78165	-0.114289	0.39726
8919.4	0.167233	0.172484	0.228958	0.0605463	0.275871	0.0230792	0.271367	0.0254893	0.255373	0.0358457	0.219376	0.0723788	0.23725	0.0534315	0.203967	0.097792	0.107456	0.408793	0.0873174	0.509791	0.101657	0.481228	0.309921	0.0103765	0.27068	0.0258751	0.24018	0.0487411	0.200443	0.101194	0.142497	0.245745	0.140932	0.251011	0.0952017	0.439059	0.0330954	0.788323	0.0196969	0.87311	-0.0966287	0.466586
8936.23	0.173111	0.157723	0.179219	0.143404	0.23518	0.0537429	0.23579	0.0531103	0.216017	0.0769431	0.156888	0.200883	0.165775	0.179617	0.131335	0.288675	0.0692252	0.592034	0.0671853	0.609151	0.149484	0.299171	0.257205	0.0345042	0.217735	0.0745811	0.183151	0.13472	0.138718	0.258591	0.0840936	0.494466	0.0795511	0.518138	0.0543192	0.659269	-0.0120243	0.922383	-0.0132458	0.914514	-0.092164	0.487521
9071.51	0.0498659	0.678977	0.20607	0.0847335	0.17827	0.136702	0.169785	0.156617	0.160362	0.181185	0.200939	0.0929091	0.27289	0.0225661	0.285312	0.0169455	0.204212	0.105477	0.24988	0.0503946	0.0528473	0.709096	0.2167	0.0696175	0.20996	0.0789248	0.199832	0.0947516	0.196982	0.0996299	0.19782	0.0981751	0.237324	0.0465072	0.215225	0.0715752	0.155869	0.193845	0.154024	0.199222	-0.103396	0.431773
9117.36	0.0766512	0.527388	0.271385	0.0233445	0.20028	0.096425	0.19825	0.0999017	0.206719	0.086022	0.265261	0.0267528	0.322433	0.00712132	0.338144	0.00467795	0.245104	0.0530811	0.296563	0.0506368	0.117723	0.400076	0.238597	0.0469133	0.234608	0.0490805	0.24605	0.0403027	0.279748	0.0192929	0.278208	0.0199899	0.312046	0.00878675	0.267186	0.0256388	0.19951	0.0977323	0.203184	0.091616	-0.143185	0.275093
9129.75	0.0765812	0.527766	0.287411	0.016126	0.216132	0.0724394	0.215572	0.0731958	0.223655	0.0628725	0.280693	0.0188756	0.332189	0.00549888	0.346693	0.00368977	0.25144	0.0470874	0.303596	0.0177153	0.13006	0.352248	0.253819	0.034258	0.248605	0.0382239	0.260817	0.0294829	0.29357	0.0139165	0.290946	0.0148237	0.322509	0.00669092	0.277124	0.0204938	0.207173	0.0853221	0.210883	0.0797829	-0.146587	0.263728
9154.08	0.0922908	0.449817	0.306248	0.0107531	0.251809	0.0371339	0.247972	0.0401943	0.25053	0.0381316	0.302265	0.011863	0.326221	0.00685802	0.308089	0.0108568	0.228022	0.0747918	0.279355	0.0509839	0.0980108	0.488284	0.283303	0.0186238	0.261527	0.0302422	0.278626	0.0207283	0.295689	0.0139148	0.263939	0.0287103	0.285678	0.0176272	0.24293	0.0445334	0.176982	0.145482	0.176434	0.146748	-0.128789	0.330983
9275.16	0.0606409	0.627836	0.20071	0.106056	0.253564	0.0402158	0.205928	0.0971374	0.173614	0.162947	0.156622	0.208644	0.225131	0.071505	0.209178	0.0944728	0.181239	0.169127	0.0476407	0.724251	0.0312605	0.829004	0.272936	0.0269114	0.226219	0.0679258	0.189062	0.128252	0.185596	0.135496	0.177831	0.152852	0.185262	0.13621	0.133786	0.283454	0.00273458	0.982698	-0.0299551	0.810906	0.0733403	0.591147
9288.48	0.0801151	0.519273	0.171546	0.16512	0.243839	0.0467592	0.201778	0.10154	0.149172	0.22828	0.113416	0.360803	0.139669	0.263357	0.107967	0.388196	0.0762634	0.562487	-0.00764379	0.954587	0.120968	0.407693	0.112972	0.362699	0.174977	0.156703	0.193081	0.117474	0.194684	0.114402	0.215628	0.0796951	0.203579	0.0984616	0.11761	0.343202	0.0191642	0.877667	-0.00440466	0.97178	0.0307884	0.820151
9301.46	0.127427	0.300419	0.262302	0.0307043	0.301889	0.0123509	0.275717	0.0228595	0.236638	0.0482031	0.219076	0.0726657	0.261065	0.0328547	0.212293	0.0845802	0.131695	0.311678	0.0692189	0.602415	0.100337	0.48358	0.195589	0.109944	0.279675	0.0208991	0.287446	0.0174638	0.278802	0.0213187	0.27297	0.0243099	0.235864	0.052826	0.17305	0.158179	0.0881321	0.47481	0.0663379	0.590931	-0.0158537	0.906822
9360.97	0.0221087	0.858791	0.20676	0.0932091	0.082329	0.506856	0.0679623	0.583921	0.0869982	0.482992	0.153604	0.214065	0.237491	0.0550538	0.289093	0.0188681	0.378661	0.0030302	0.430804	0.000821244	0.12181	0.393359	0.109785	0.3756	0.115652	0.3505	0.144026	0.244283	0.20269	0.0999452	0.239564	0.0510941	0.324328	0.00765817	0.329156	0.00676335	0.284859	0.0197723	0.272967	0.0257255	-0.208838	0.122433
9387.37	0.0563756	0.644722	0.254841	0.0348549	0.147534	0.225814	0.143588	0.238576	0.147022	0.227441	0.201863	0.0962345	0.274001	0.0240553	0.314578	0.00923824	0.30931	0.0147537	0.325013	0.0108989	0.0393485	0.779153	0.186737	0.124299	0.187358	0.123035	0.196346	0.105828	0.234746	0.052399	0.247242	0.0408004	0.306248	0.0107531	0.312167	0.00927111	0.268579	0.0259467	0.254658	0.0349888	-0.240288	0.0692385
9408.42	0.0857508	0.482677	0.289295	0.0161978	0.192729	0.112512	0.194264	0.109638	0.209463	0.0841548	0.271246	0.0244629	0.328816	0.00640785	0.336184	0.00526907	0.254312	0.0463498	0.309919	0.0162986	0.103133	0.465745	0.235623	0.0515051	0.231348	0.0559839	0.255499	0.0343765	0.300037	0.0125267	0.289368	0.01617	0.312386	0.00921984	0.281074	0.0196026	0.213993	0.077548	0.21202	0.0803722	-0.2191	0.0954629
9422.69	0.0520864	0.667809	0.281848	0.0183762	0.206264	0.0867264	0.210743	0.0799866	0.219036	0.0481595	0.282268	0.0181974	0.324699	0.00671099	0.328206	0.00611676	0.221198	0.0815527	0.276467	0.051345	0.0876472	0.531511	0.244825	0.0413323	0.242936	0.0429638	0.264596	0.027147	0.302108	0.0112901	0.289651	0.0152898	0.302178	0.0112705	0.252244	0.0354176	0.180789	0.13401	0.186038	0.122938	-0.182468	0.162894
9455.82	0.158523	0.2067	0.287544	0.0205176	0.259047	0.0374731	0.238112	0.0493332	0.232474	0.0485639	0.250743	0.0442025	0.252747	0.044173	0.214881	0.088207	0.0676797	0.609648	0.155065	0.244411	0.0879232	0.542635	0.283479	0.0224354	0.245323	0.0491122	0.22889	0.0668075	0.244274	0.0501125	0.181993	0.146529	0.183392	0.143411	0.154633	0.218167	0.094493	0.453083	0.114467	0.363016	-0.188518	0.168089
9514.34	-0.0870513	0.490494	0.133115	0.290467	0.0724839	0.566103	0.0555286	0.660416	0.0254867	0.840287	0.0503163	0.690598	0.148746	0.240773	0.184171	0.145164	0.130906	0.323029	0.16957	0.207303	0.119461	0.408624	0.0380967	0.763189	0.0756211	0.549369	0.0975326	0.439569	0.126899	0.31378	0.154574	0.218907	0.17627	0.160145	0.174715	0.163923	0.186494	0.136889	0.200715	0.108895	-0.317806	0.0180576
9542.22	0.0114673	0.925492	0.15335	0.208389	0.125264	0.3051	0.117874	0.334736	0.0674335	0.58195	0.0820624	0.502641	0.156579	0.202265	0.182557	0.136212	0.131468	0.30842	0.184894	0.157279	0.0592047	0.676738	0.101123	0.408369	0.130298	0.285917	0.121313	0.320727	0.119472	0.328179	0.13934	0.253504	0.146625	0.22928	0.140669	0.24896	0.152326	0.21148	0.169671	0.163385	-0.226386	0.0874809
9570.33	0.00260695	0.982981	0.12837	0.288848	0.10566	0.383152	0.1065	0.379365	0.0855393	0.480506	0.109999	0.363833	0.17859	0.141815	0.197296	0.104125	0.118808	0.352808	0.229138	0.0757983	-0.12506	0.371186	0.133654	0.26933	0.123646	0.307073	0.123961	0.305835	0.114268	0.345423	0.118782	0.326603	0.158079	0.190779	0.139883	0.24749	0.137363	0.256172	0.144922	0.230738	-0.160655	0.224165
9587.5	0.0245161	0.840344	0.174885	0.147608	0.136541	0.2597	0.121516	0.316301	0.0951343	0.433393	0.117547	0.332483	0.207673	0.0868464	0.223118	0.0653573	0.133958	0.29524	0.217845	0.0916911	0.0777587	0.583743	0.131348	0.278431	0.171087	0.156743	0.159679	0.186699	0.137961	0.254728	0.1432	0.236955	0.149391	0.21708	0.140187	0.24707	0.134337	0.267542	0.139179	0.250517	-0.154145	0.243752
9642.8	-0.0178287	0.883341	0.175505	0.145906	0.109369	0.3666	0.106395	0.379837	0.106745	0.378265	0.161123	0.182293	0.259102	0.0305974	0.270475	0.0238261	0.185989	0.140928	0.267508	0.055864	-0.0628931	0.653727	0.142577	0.238431	0.1508	0.212215	0.166337	0.168406	0.176415	0.143803	0.175435	0.146069	0.199195	0.0982712	0.168507	0.162864	0.156119	0.196389	0.160038	0.185285	-0.122236	0.352158
9659.08	0.0302482	0.80188	0.206606	0.0839126	0.136217	0.256705	0.135915	0.257768	0.139403	0.245667	0.200168	0.0941902	0.259522	0.0303212	0.266171	0.0262211	0.181227	0.151527	0.260054	0.0515121	-0.0279794	0.842038	0.168008	0.16105	0.180047	0.132786	0.200771	0.0931864	0.215862	0.0707245	0.211737	0.0763791	0.23273	0.0510113	0.199296	0.0956552	0.151241	0.207538	0.15171	0.206118	-0.132977	0.311119
9715.45	-0.0248502	0.840274	0.199794	0.102321	0.117571	0.338824	0.12051	0.326821	0.140818	0.251399	0.213956	0.0798561	0.265704	0.0300623	0.267499	0.0289364	0.133338	0.300703	0.206057	0.114112	-0.0080543	0.955353	0.151659	0.216452	0.168836	0.168361	0.203726	0.0956394	0.231172	0.0580492	0.21052	0.0849062	0.235638	0.0532678	0.197084	0.107136	0.167271	0.172385	0.172462	0.159304	-0.262401	0.0466013
10260.3	0.000703592	0.995562	0.153174	0.22316	0.113743	0.366968	0.085092	0.500345	0.0544689	0.666511	0.0741791	0.557031	0.138454	0.275243	0.172245	0.173515	0.190097	0.149273	0.231908	0.0825943	0.168029	0.243449	0.0914239	0.468882	0.0774568	0.539689	0.101465	0.421256	0.11294	0.370382	0.149093	0.235881	0.188884	0.13184	0.202897	0.105023	0.155646	0.21569	0.14323	0.255022	-0.125602	0.360863
10340.6	-0.208392	0.0957405	0.150918	0.229532	0.0801136	0.524918	0.109965	0.38229	0.121241	0.335161	0.165035	0.188475	0.121544	0.341768	0.160906	0.207203	0.207296	0.118312	0.144429	0.287365	-0.0746939	0.608988	0.102666	0.414819	0.0933129	0.458765	0.145717	0.246127	0.163811	0.191808	0.169974	0.175451	0.175524	0.161614	0.151836	0.226686	0.146154	0.244701	0.115647	0.358064	-0.302977	0.0232212
10431.1	-0.0668397	0.587306	0.0982555	0.424466	0.138565	0.259119	0.153987	0.209417	0.14452	0.239053	0.13429	0.274214	0.15943	0.197032	0.146979	0.234668	0.0785828	0.546242	0.0633548	0.632733	-0.239638	0.0903861	0.151201	0.217855	0.182387	0.136374	0.153147	0.211935	0.0811925	0.509519	0.0576784	0.639619	0.0982937	0.424285	0.0885216	0.47195	0.0529832	0.667151	0.0265298	0.829628	-0.18613	0.161836
10478.8	-0.12608	0.313097	0.0192166	0.878282	0.017296	0.890368	0.0142902	0.909332	0.000124924	0.999206	0.00763149	0.951507	-0.00800696	0.949124	0.00302034	0.980798	-0.0393085	0.765556	-0.0399269	0.766029	-0.0533587	0.709986	0.0327648	0.793964	0.0229875	0.854635	-0.00706326	0.955114	-0.0301813	0.809893	-0.00777053	0.950624	0.00793704	0.949568	0.0217189	0.862577	0.0163088	0.89659	0.0246849	0.844032	-0.297524	0.0273811
10529	-0.0640381	0.606666	0.0271562	0.82732	0.0389461	0.754351	0.0223422	0.857577	-0.0248966	0.841494	-0.0226622	0.855559	-0.0247661	0.843525	-0.00402023	0.974443	-0.0184677	0.888618	0.0349933	0.794263	0.00404656	0.97775	0.00912068	0.941605	-0.0223035	0.857821	-0.0336827	0.786704	-0.0354752	0.775642	0.0267185	0.830062	0.0630147	0.612439	0.0604289	0.627132	0.0595912	0.631923	0.0642746	0.605335	-0.356153	0.00654577
10534.1	-0.0596307	0.631697	0.0300918	0.808989	0.0467152	0.707371	0.0246889	0.842799	-0.0285932	0.818334	-0.0299796	0.809687	-0.0173017	0.890332	0.0055444	0.964759	-0.0169477	0.897734	0.0396667	0.76751	0.0106653	0.941401	0.0123813	0.920788	-0.0202804	0.870601	-0.0316245	0.799457	-0.0339779	0.784879	0.0290077	0.815747	0.0651541	0.600397	0.059965	0.629783	0.0578172	0.64212	0.0641057	0.606285	-0.355071	0.00672292
10596.2	-0.00423019	0.97295	-0.00339213	0.978333	-0.00722324	0.953737	0.00427009	0.972694	-0.0609785	0.623223	-0.0393487	0.751368	-0.0250705	0.84132	-0.0127127	0.91921	-0.0227841	0.862557	0.0760959	0.565816	-0.0932127	0.514191	0.00965759	0.93813	-0.0348392	0.779102	-0.0520792	0.674861	-0.0652486	0.599058	-0.0385107	0.756499	0.0483279	0.697105	0.0404262	0.744786	0.0305292	0.80587	0.0197542	0.873711	-0.247599	0.063319
11092.3	-0.0484058	0.701784	0.129451	0.30407	0.188836	0.131941	0.164516	0.190338	0.100422	0.426071	0.0679901	0.59048	0.113896	0.370181	0.0763708	0.548639	0.00595121	0.964319	0.066827	0.615043	0.138303	0.333116	0.083335	0.509266	0.0702991	0.577896	0.124428	0.323372	0.132419	0.293021	0.17282	0.168614	0.181252	0.148473	0.111476	0.376657	0.0208774	0.868888	0.0141818	0.910725	-0.128061	0.346918
11126.8	-0.00296024	0.98118	0.0409369	0.744156	0.0272715	0.827926	0.0142346	0.909683	-0.0262348	0.834373	-0.02422	0.846933	0.0372144	0.768519	0.0353438	0.779854	0.079649	0.545217	0.127285	0.341021	0.146276	0.310759	-0.0579461	0.643973	-0.0741865	0.553854	0.00439073	0.972088	0.0494758	0.693208	0.118482	0.343384	0.173929	0.16251	0.137874	0.269603	0.0672431	0.591643	0.0791479	0.527578	-0.254852	0.0604147
11179	-0.0593086	0.636188	0.0124949	0.920683	-0.00284368	0.981921	-0.0187433	0.881258	-0.0623115	0.619166	-0.0533433	0.670555	0.0104401	0.934217	0.00422427	0.973358	0.0737804	0.575314	0.124135	0.353198	0.144375	0.317158	-0.0912996	0.465956	-0.102792	0.411468	-0.0191513	0.878692	0.024581	0.84468	0.0941363	0.452155	0.151967	0.223192	0.121488	0.331189	0.0526778	0.674433	0.0639997	0.609683	-0.197116	0.145353
11482.1	-0.128425	0.30411	0.146954	0.239013	0.0386349	0.75809	0.0286352	0.819463	0.0389604	0.756115	0.0711647	0.570158	0.155712	0.215493	0.189006	0.131586	0.170387	0.193058	0.280097	0.0532089	0.197244	0.169759	0.058274	0.642096	0.0496047	0.692449	0.0974018	0.436552	0.129842	0.298761	0.163462	0.189709	0.179279	0.149771	0.227542	0.0661476	0.249608	0.0432593	0.249142	0.0536646	-0.121643	0.371813
11595.3	0.0294579	0.811521	0.104229	0.397628	0.103607	0.400466	0.0886307	0.472305	0.0446651	0.717599	0.0488465	0.692425	0.120077	0.333102	0.110467	0.373509	0.101263	0.43744	0.150953	0.25377	0.0597382	0.680268	0.0953742	0.439131	0.0944384	0.443655	0.0819185	0.50662	0.0679498	0.581924	0.0819517	0.506447	0.0980954	0.426125	0.0872749	0.479134	0.0634489	0.60723	0.0628247	0.610777	-0.191085	0.150758
11696.2	-0.142439	0.257	-0.0993444	0.430139	-0.035271	0.779829	-0.0400787	0.750719	-0.072465	0.565331	-0.0714161	0.570986	-0.0493132	0.698119	-0.0431319	0.734471	0.107697	0.411759	0.0353441	0.79178	-0.199082	0.169814	-0.0530594	0.673947	-0.0381556	0.762324	-0.0795892	0.527642	-0.0789336	0.531057	-0.0615385	0.625487	-0.0250437	0.842722	-0.0520979	0.679532	-0.103802	0.409651	-0.140822	0.262484	-0.103211	0.453338
11723.5	-0.15274	0.220256	-0.0617263	0.621682	-0.0294541	0.814013	-0.0264899	0.832455	-0.0303309	0.808577	-0.0245695	0.844453	0.013243	0.916511	0.0235577	0.851954	0.122969	0.352524	0.0565854	0.675115	-0.143433	0.319327	-0.0306649	0.806509	-0.0250287	0.841581	-0.0324601	0.795414	-0.0215635	0.863303	0.0165953	0.89462	0.0512055	0.682364	0.020144	0.872231	-0.0414362	0.740588	-0.10168	0.415652	-0.0869818	0.523837
11728	-0.155161	0.212962	-0.0446926	0.720998	-0.0187663	0.880912	-0.0185993	0.881965	-0.0194343	0.876701	-0.0125039	0.920535	0.0230769	0.854944	0.03125	0.804412	0.138983	0.292962	0.0718175	0.59457	-0.121531	0.404324	-0.0232752	0.852559	-0.021814	0.861729	-0.023484	0.85125	-0.00603277	0.961681	0.0317921	0.799537	0.0596806	0.633301	0.0272414	0.827771	-0.035633	0.775905	-0.0961278	0.441675	-0.0977265	0.469553
11862.2	-0.0834339	0.488226	-0.00134138	0.99123	0.0287391	0.811582	0.0301476	0.802526	-0.0132797	0.912359	-0.0120054	0.92075	-0.0132447	0.913228	0.0214679	0.859727	0.0657967	0.604631	0.0686208	0.595279	-0.135704	0.3316	0.0316901	0.792638	0.00254863	0.983237	-0.0201878	0.867056	-0.0283367	0.814174	-0.00496311	0.967259	0.0638498	0.596032	0.0373239	0.756812	-0.019383	0.872315	-0.0452381	0.707358	-0.204542	0.116957
12189.9	-0.0459836	0.713896	0.132129	0.290256	0.0836448	0.504312	0.0666395	0.594983	0.0539235	0.667182	0.0686007	0.584164	0.136655	0.277712	0.142878	0.256207	0.0860821	0.516813	0.184154	0.170283	0.131221	0.363698	0.0525163	0.675376	0.0356161	0.776481	0.0922579	0.461269	0.14164	0.256614	0.1829	0.141581	0.176246	0.156899	0.158184	0.204605	0.139741	0.263111	0.157337	0.20707	-0.139936	0.30821
12289	-0.0523301	0.681314	0.106207	0.403561	0.080509	0.527122	0.084653	0.506005	0.0677345	0.594859	0.0799004	0.53026	0.126195	0.324364	0.112095	0.381751	0.0913747	0.491272	0.237637	0.0750821	0.0646354	0.655635	0.101402	0.425285	0.0443108	0.728088	0.0758026	0.551626	0.0988544	0.437067	0.114672	0.366911	0.0840128	0.509238	0.0953397	0.453619	0.0983701	0.439328	0.107625	0.397278	0.00397588	0.977017
12411.9	0.0956172	0.430173	0.0799055	0.509961	0.114093	0.346165	0.141527	0.241933	0.111784	0.356065	0.101916	0.400308	0.0959079	0.432192	0.0759956	0.533982	0.00471612	0.970554	0.131324	0.308115	-0.0803096	0.566534	0.133374	0.270341	0.151325	0.210614	0.114408	0.344829	0.0569504	0.63886	0.0344852	0.776407	0.00855568	0.943925	-0.00540635	0.964591	0.0333654	0.78349	0.0175838	0.884934	-0.0468831	0.724385
12447.2	0.136873	0.257885	0.103351	0.393681	0.133129	0.271228	0.146216	0.226564	0.134249	0.26719	0.13082	0.279686	0.12426	0.308256	0.1038	0.395135	0.0498168	0.695186	0.15152	0.239102	-0.0231414	0.869124	0.143767	0.234505	0.165637	0.170224	0.139358	0.249282	0.0908932	0.453382	0.0697227	0.565461	0.0435482	0.719798	0.0129997	0.914829	0.03515	0.77221	0.0111101	0.927189	-0.0114472	0.931428
12586.8	-0.199634	0.113652	-0.151648	0.231002	-0.134066	0.290113	-0.157143	0.214388	-0.195513	0.121421	-0.202473	0.108528	-0.171131	0.17949	-0.136809	0.284214	-0.0591467	0.655536	0.0508167	0.706664	-0.170306	0.241228	-0.142582	0.260339	-0.174542	0.167398	-0.189377	0.133734	-0.178709	0.157368	-0.156044	0.217641	-0.077152	0.543637	-0.0620421	0.625442	-0.0850733	0.502949	-0.0876832	0.489898	-0.10069	0.468791
12603.9	-0.153283	0.218606	-0.172905	0.164693	-0.185179	0.136389	-0.196827	0.113095	-0.217535	0.0794157	-0.203799	0.100702	-0.176005	0.160454	-0.142526	0.256706	-0.0499246	0.709081	0.0988463	0.463402	-0.172821	0.229334	-0.190439	0.125455	-0.209477	0.0914172	-0.204425	0.0996432	-0.190523	0.125287	-0.174115	0.161722	-0.0757958	0.544379	-0.0671537	0.591308	-0.0858157	0.492352	-0.0980065	0.432769	-0.0762739	0.576351
13161.5	-0.137817	0.277479	0.209005	0.0974286	0.114731	0.366664	0.0893932	0.482393	0.0903954	0.477477	0.117254	0.356145	0.224315	0.0771634	0.238077	0.0602513	0.25721	0.0534204	0.37645	0.00461539	0.255567	0.0763364	0.0963487	0.448833	0.0775138	0.542653	0.157908	0.212689	0.211605	0.0932416	0.250274	0.0460866	0.255905	0.0412495	0.276316	0.0270926	0.274823	0.0279663	0.271128	0.0302317	-0.119241	0.395086
13324.6	-0.0932719	0.452813	0.00273321	0.982487	0.00218661	0.985989	-0.0221648	0.858696	-0.0705804	0.570333	-0.0758046	0.542068	-0.0107519	0.931719	0.0133137	0.915504	0.0170004	0.897418	0.0700126	0.601507	0.123329	0.388572	-0.0955075	0.442006	-0.0927909	0.455156	-0.015324	0.902045	0.0304827	0.806555	0.0824954	0.506896	0.102225	0.410415	0.0583263	0.639187	0.0615491	0.620749	0.0824245	0.507262	-0.184163	0.174234
13388.9	-0.0355291	0.775311	0.00477376	0.969417	-0.0220532	0.8594	-0.0332396	0.789445	-0.0686123	0.581156	-0.0649054	0.601791	-0.00156273	0.990064	0.0240918	0.847733	0.0726575	0.57789	0.120082	0.364982	0.14083	0.334454	-0.119082	0.337154	-0.102332	0.409927	-0.0111155	0.928863	0.0449105	0.718195	0.101874	0.412034	0.11608	0.349559	0.0780247	0.530267	0.0880718	0.478504	0.114075	0.358002	-0.159066	0.237261
13724.9	-0.0865121	0.486358	-0.0168479	0.892359	-0.0305581	0.806086	-0.0666699	0.591928	-0.124779	0.314379	-0.120335	0.332059	-0.0697565	0.577831	-0.0208384	0.868098	0.0418019	0.75115	0.109274	0.410016	0.073774	0.606908	-0.0767391	0.537085	-0.074445	0.549358	-0.0663502	0.59371	-0.0695778	0.575834	-0.0131022	0.916191	0.0536517	0.66632	0.0710988	0.567498	0.090371	0.46705	0.098475	0.427887	-0.123753	0.363511
13764.1	-0.11268	0.356619	0.0176563	0.885504	0.0256097	0.834543	-0.00707332	0.954001	-0.0569492	0.642081	-0.0759954	0.534843	-0.0450996	0.714968	-0.0120982	0.921997	0.0641549	0.620327	0.148852	0.25634	0.0774861	0.5813	-0.000669511	0.995644	-0.0289038	0.813622	-0.0322062	0.792778	-0.0444031	0.717143	0.00208873	0.98641	0.0577858	0.637191	0.064376	0.599219	0.0731127	0.550491	0.0710669	0.561728	-0.127904	0.338657
*) marked p-values <0.05
There is shown the correlation between the change in abundance of the specific serum component and the volume of tissue irradiated at a given dose (blue columns) or the dose delivered to a given tissue volume (green columns)

## Sheet: Table_S3
Table S3. Association of dose-related variables (and AMR) with changes in abundances of spectral components observed between samples B and C
Component m/z [Da]	maximum GTV dose		total absorbed radiation energy		dose 6.8 Gy		dose 13.7 Gy		dose 20.5 Gy		dose 27.4 Gy		dose 34,3 Gy		dose 41.3 Gy		dose 48.2 Gy		dose 55.4 Gy		dose 63.4 Gy		volume 4,600 ccm		volume 3,400 ccm		volume 2,600 ccm		volume 2,000 ccm		volume 1,500 ccm		volume 1,000 ccm		volume 600 ccm		volume 350 ccm		volume 200 ccm		maximal AMR
	r/ro coefficient	p-value*	r/ro coefficient	p-value*	r/ro coefficient	p-value*	r/ro coefficient	p-value*	r/ro coefficient	p-value*	r/ro coefficient	p-value*	r/ro coefficient	p-value*	r/ro coefficient	p-value*	r/ro coefficient	p-value*	r/ro coefficient	p-value*	r/ro coefficient	p-value*	r/ro coefficient	p-value*	r/ro coefficient	p-value*	r/ro coefficient	p-value*	r/ro coefficient	p-value*	r/ro coefficient	p-value*	r/ro coefficient	p-value*	r/ro coefficient	p-value*	r/ro coefficient	p-value*	r/ro coefficient	p-value*	ro coefficient	p-value*
831.048	-0.241883	0.0605729	-0.207721	0.108127	-0.244685	0.0575828	-0.270545	0.0352768	-0.24257	0.0598281	-0.17964	0.16559	-0.1055	0.417417	-0.0985193	0.449026	-0.088789	0.495229	-0.0887361	0.495486	-0.0689053	0.596857	-0.236647	0.0664957	-0.244632	0.057638	-0.190957	0.140194	-0.128292	0.323574	-0.0979376	0.451719	-0.0794289	0.541917	-0.0351137	0.787729	-0.0760973	0.55904	-0.132522	0.307769	-0.159618	0.268192
907.486	0.257405	0.0473623	0.0484579	0.712456	0.0365101	0.781332	0.102417	0.43516	0.0946374	0.470979	0.141428	0.280288	0.131814	0.31453	0.109475	0.404045	0.0988052	0.451595	0.0211725	0.872206	0.0427897	0.744884	0.053237	0.685502	0.0678522	0.605595	0.0891359	0.49724	0.125368	0.338938	0.114587	0.382343	0.0754654	0.565662	0.00622395	0.962407	0.0700194	0.594102	0.112642	0.390515	0.204863	0.153537
1006.9	0.0890182	0.490461	0.12936	0.315456	0.0753192	0.559772	0.104631	0.417356	0.144922	0.260359	0.217597	0.0893728	0.236836	0.0640095	0.219763	0.0861725	0.187681	0.143828	-0.0164942	0.898601	-0.0560802	0.664317	0.11828	0.358952	0.139735	0.277947	0.205107	0.1097	0.213367	0.0958949	0.199365	0.12017	0.150966	0.240839	0.000629548	0.996269	0.0127672	0.921464	-0.0555262	0.667438	0.00721876	0.959493
1023.5	0.232606	0.0736995	-0.0386559	0.76934	-0.0446786	0.734634	-0.006623	0.959945	-0.0323044	0.806434	0.00683472	0.958665	0.00255783	0.984525	-0.0198154	0.880547	-0.0340937	0.795938	-0.0916834	0.485986	-0.00140384	0.991506	0.00534318	0.96768	-0.064995	0.621743	-0.0637005	0.628717	-0.011534	0.930301	-0.00711851	0.956951	0.0284984	0.828872	0.0180486	0.89113	0.058831	0.655233	0.174296	0.18289	0.202952	0.157493
1132.42	0.0405364	0.75442	0.0762671	0.55575	0.0930136	0.472112	0.132433	0.304852	0.101953	0.430405	0.109582	0.396525	0.106817	0.408618	0.0927999	0.473135	0.047976	0.711167	-0.1452	0.260158	-0.214204	0.0945668	0.129863	0.314415	0.10832	0.402018	0.0906424	0.483529	0.0871381	0.500664	0.0642652	0.619725	-0.00483456	0.970251	-0.119524	0.354808	-0.179781	0.16205	-0.147544	0.252461	0.0235178	0.86725
1173.48	0.211145	0.0913615	0.168182	0.180098	0.123776	0.325096	0.157037	0.211029	0.152273	0.22534	0.153497	0.221601	0.178497	0.154546	0.188593	0.132254	0.188724	0.131982	0.13868	0.269866	0.134178	0.285837	0.159047	0.205187	0.194974	0.119483	0.183654	0.142832	0.160358	0.20144	0.184091	0.141871	0.180769	0.149299	0.149825	0.232952	0.109003	0.386485	0.0692308	0.582851	0.0268021	0.847444
1191.48	0.325365	0.00954789	0.18966	0.136326	0.153658	0.228613	0.201997	0.112284	0.190668	0.134226	0.257488	0.0418981	0.259697	0.040126	0.246592	0.0516201	0.259073	0.0406204	0.25048	0.0479579	0.295651	0.018971	0.179964	0.157813	0.153226	0.229936	0.19134	0.13284	0.235071	0.0638383	0.249136	0.0491988	0.266273	0.0352138	0.282402	0.0252562	0.325989	0.00940477	0.337654	0.00705387	0.275489	0.0458705
1209.3	0.403843	0.00123734	0.309488	0.018465	0.140994	0.273607	0.183148	0.153893	0.213467	0.0957354	0.293999	0.020708	0.285085	0.0250416	0.265795	0.0371011	0.247513	0.0526711	0.205208	0.109523	0.286042	0.0245423	0.148599	0.24836	0.184055	0.151839	0.224144	0.0799755	0.280351	0.0276407	0.261011	0.0407481	0.210194	0.101027	0.212661	0.0970173	0.309562	0.0146696	0.402987	0.00126951	0.440893	0.00107021
1215.7	0.416847	0.000832241	0.394461	0.00165679	0.364697	0.00385622	0.38298	0.00231635	0.387872	0.00201107	0.405092	0.00120178	0.405001	0.00120514	0.393411	0.0017092	0.377675	0.0026936	0.281544	0.0279409	0.29107	0.0228566	0.391011	0.00183461	0.359179	0.00447227	0.390238	0.0018767	0.381119	0.00244292	0.33184	0.00898499	0.295988	0.0205542	0.192083	0.138067	0.301859	0.018066	0.393246	0.00171755	0.242952	0.0826576
1265.63	0.344738	0.00651362	0.307838	0.0158009	0.30828	0.0156436	0.348089	0.00597849	0.33494	0.00832647	0.339196	0.00749124	0.326798	0.010153	0.299766	0.0189218	0.276369	0.0310807	0.102723	0.430826	0.135859	0.29649	0.271483	0.0343102	0.275414	0.0316909	0.313619	0.0138471	0.344759	0.00651014	0.351165	0.00552158	0.320563	0.0117777	0.201943	0.118589	0.210017	0.104264	0.210697	0.103122	0.360896	0.00857799
1288.7	0.00224119	0.98632	-0.0517489	0.688866	-0.0739594	0.566898	0.00632067	0.961151	0.0245524	0.849472	0.0377981	0.770033	0.0197175	0.878893	-0.0129687	0.920226	-0.0891692	0.489723	-0.232908	0.0686487	-0.256428	0.054516	-0.0642391	0.619036	-0.0198182	0.878278	0.0186598	0.885352	0.0270202	0.834532	-0.0225882	0.861402	-0.13359	0.299785	-0.225555	0.0780584	-0.23462	0.0665942	-0.254262	0.0463942	0.0376989	0.792826
1310.58	0.138324	0.282862	0.0409207	0.751613	0.013422	0.917442	0.0771826	0.550077	0.0979829	0.447685	0.153031	0.234408	0.14457	0.261529	0.107552	0.404415	0.0399134	0.75754	-0.0478709	0.711124	-0.108509	0.400228	0.0342223	0.791283	0.0612677	0.635375	0.0840321	0.515153	0.131122	0.308863	0.103321	0.423234	0.0164438	0.898909	-0.0393594	0.760806	-0.067261	0.602608	-0.0991413	0.442314	0.0781924	0.58548
1333.64	0.0977481	0.453592	0.216387	0.093938	0.235414	0.0677951	0.256501	0.0459976	0.233706	0.0698734	0.239204	0.0633615	0.224073	0.0825627	0.194781	0.132512	0.16904	0.192806	0.0748776	0.566292	0.00864231	0.947296	0.220638	0.0875041	0.228106	0.077044	0.213592	0.0983653	0.214632	0.0966994	0.205087	0.112843	0.163865	0.206984	0.120398	0.355355	0.0970758	0.456718	0.00991755	0.939532	0.130094	0.357975
1353.06	0.169903	0.186308	0.218705	0.0877239	0.252399	0.0480623	0.268263	0.0353292	0.228778	0.0738141	0.203294	0.112927	0.173428	0.177234	0.152577	0.23581	0.15565	0.226425	0.0670595	0.603697	0.129712	0.31413	0.25945	0.0420007	0.202941	0.113563	0.203042	0.113381	0.173277	0.177616	0.15852	0.217894	0.148599	0.24836	0.081665	0.527093	0.134094	0.297954	0.181386	0.157946	0.1715	0.228847
1359.84	0.0514077	0.689061	0.0593603	0.643988	0.0727904	0.570756	0.0906643	0.47977	0.0997035	0.436884	0.0934091	0.466516	0.079247	0.536984	0.0552014	0.667413	0.0545248	0.671255	-0.0591491	0.645169	-0.0784342	0.541181	0.163024	0.201739	0.0714652	0.577807	0.0477697	0.710057	0.0444731	0.72927	0.0191969	0.881291	-0.0218259	0.865177	-0.0881281	0.492193	-0.0725754	0.571897	0.0234269	0.855389	-0.153883	0.266578
1378.23	-0.0956662	0.458535	0.195941	0.126771	0.249377	0.0508721	0.233613	0.0677966	0.193171	0.13231	0.203092	0.11329	0.170054	0.185912	0.141497	0.271883	0.0973786	0.450501	0.0246028	0.849167	-0.012868	0.920845	0.229231	0.0732324	0.2041	0.111484	0.184961	0.149806	0.159125	0.216128	0.13913	0.280047	0.0835789	0.517429	0.0137745	0.915277	-0.00556521	0.96581	-0.0377981	0.770033	0.0583533	0.684198
1398.35	-0.145609	0.262843	-0.0641047	0.623553	-0.0500678	0.701577	-0.0450655	0.730194	-0.0743113	0.56924	-0.0594862	0.648825	-0.0621843	0.634011	-0.0641962	0.623056	-0.101741	0.435266	-0.196395	0.129273	-0.190332	0.141763	-0.0715117	0.583917	-0.048497	0.710521	-0.0376022	0.77357	-0.0600864	0.645518	-0.0537233	0.680919	-0.0650601	0.618377	-0.110029	0.398591	-0.161085	0.2149	-0.169147	0.192519	-0.0237194	0.871485
1422.15	0.104661	0.422135	0.1971	0.127877	0.179351	0.166653	0.212148	0.100716	0.199545	0.123122	0.226519	0.0791799	0.229397	0.0753416	0.205675	0.111792	0.188178	0.146412	0.0688493	0.598033	0.0680085	0.602521	0.148861	0.252216	0.164863	0.204195	0.227553	0.0777825	0.255424	0.0469504	0.276439	0.0310359	0.239446	0.063087	0.132316	0.309381	0.142015	0.274935	0.128662	0.323049	0.165177	0.241916
1432.54	0.128655	0.318118	0.158571	0.217747	0.140691	0.274644	0.158671	0.217452	0.153282	0.233632	0.149858	0.24434	0.137468	0.285875	0.111984	0.385237	0.119589	0.353627	0.0737579	0.567957	0.101055	0.433519	0.122913	0.340332	0.145174	0.259524	0.137972	0.2841	0.119186	0.355261	0.135	0.294676	0.109315	0.396721	0.0857949	0.506352	0.083327	0.518695	0.103674	0.421647	-0.116712	0.414716
1450.39	0.0628185	0.633487	0.258178	0.0464068	0.218511	0.0934813	0.273742	0.0343105	0.28201	0.0290353	0.326757	0.0108291	0.314911	0.0142585	0.26668	0.0394268	0.252079	0.0520131	0.206071	0.114187	0.138681	0.29063	0.271882	0.0356014	0.246448	0.0576679	0.270328	0.0367101	0.288313	0.025486	0.231837	0.0746842	0.142434	0.277645	0.179271	0.170516	0.183512	0.16046	0.066849	0.611814	0.069357	0.628661
1469.02	0.000640903	0.996156	0.165101	0.211435	0.193158	0.142711	0.218377	0.0965894	0.181689	0.168447	0.136719	0.301817	0.0820869	0.536526	0.0400203	0.763456	0.0605557	0.648675	-0.0340821	0.797748	0.0230915	0.862182	0.229447	0.0804447	0.203007	0.123057	0.158802	0.229625	0.100934	0.446867	0.0707686	0.594295	0.0138006	0.917375	-0.0292261	0.826079	0.057266	0.666606	0.0650217	0.624648	-0.0161002	0.911638
1475.16	-0.11007	0.393451	-0.108912	0.398472	-0.0740601	0.566369	-0.0757221	0.557669	-0.0824205	0.523268	-0.100703	0.435132	-0.134849	0.295221	-0.139986	0.277075	-0.120093	0.351592	-0.135605	0.292504	-0.126993	0.32445	-0.0900254	0.48555	-0.102365	0.42756	-0.0989398	0.443245	-0.125582	0.329886	-0.137519	0.285697	-0.126439	0.326579	-0.120093	0.351592	-0.154592	0.229626	-0.085392	0.508357	-0.271593	0.0491565
1492.59	-0.0532094	0.68055	0.220418	0.0852231	0.280854	0.0273538	0.285034	0.0250681	0.252449	0.0480166	0.203848	0.111933	0.139986	0.277075	0.104832	0.416456	0.109164	0.397377	0.0460578	0.721614	-0.0253582	0.844588	0.256881	0.0441309	0.227066	0.0760452	0.234167	0.0671332	0.158722	0.217304	0.11556	0.370169	0.0926444	0.472903	0.0292866	0.820862	-0.00677394	0.958356	-0.00249301	0.984766	-0.109532	0.444193
1504.32	-0.060989	0.631333	0.0856227	0.500186	0.124038	0.327949	0.139652	0.27034	0.11337	0.371498	0.0630037	0.620083	0.0403388	0.751096	0.0205128	0.871958	0.0287546	0.821187	-0.0428114	0.736373	-0.0791209	0.533375	0.115247	0.36359	0.106685	0.4005	0.0815018	0.521096	0.0531136	0.676097	0.0298993	0.814188	-0.00979853	0.938711	-0.044826	0.724446	-0.0479853	0.705874	-0.0371795	0.770039	0.0641505	0.648133
1524.06	0.227022	0.0759899	0.307698	0.0149804	0.279969	0.0275321	0.336125	0.00756286	0.344537	0.00610323	0.330373	0.00872857	0.303222	0.0165896	0.269735	0.0339939	0.271278	0.0329459	0.155773	0.226667	0.167178	0.194035	0.277969	0.0287063	0.344027	0.00618409	0.35615	0.00449644	0.315906	0.012376	0.259969	0.0412938	0.201226	0.116811	0.182611	0.155434	0.236331	0.0644156	0.193651	0.131531	0.00394212	0.978097
1548.05	0.163557	0.203481	-0.0563824	0.662617	-0.141699	0.271196	-0.115056	0.372269	-0.0743623	0.564782	-0.0033492	0.979482	0.00863741	0.946872	0.0069754	0.957114	0.0382514	0.767351	0.218101	0.0886203	0.188185	0.142741	-0.147037	0.253408	-0.0976807	0.449092	-0.0331646	0.797598	0.0202211	0.87582	0.00883886	0.945631	0.0827227	0.521741	0.189897	0.139091	0.248269	0.0519356	0.214525	0.094073	0.033172	0.815408
1569.59	-0.0957181	0.454555	0.031778	0.804308	0.0829493	0.517129	0.0842454	0.510584	0.0587558	0.646599	0.0116647	0.927638	-0.0544355	0.671036	-0.0711406	0.578661	-0.0614439	0.631579	-0.0288978	0.82175	-0.111655	0.382699	0.047283	0.712243	0.0597638	0.64095	0.0517953	0.686142	-0.0339862	0.791	-0.0819892	0.522005	-0.0969662	0.448672	-0.0242416	0.850129	-0.0676843	0.597288	-0.107719	0.399779	-0.187374	0.183472
1601.34	-0.0927528	0.483716	0.170602	0.195884	0.133898	0.31111	0.134366	0.309412	0.123027	0.352294	0.119462	0.366504	0.156575	0.235636	0.152951	0.246756	0.17294	0.189757	0.126476	0.338879	0.122501	0.354369	0.170076	0.197282	0.132496	0.316242	0.144302	0.27474	0.136704	0.30101	0.150789	0.253562	0.181882	0.1676	0.146932	0.266016	0.144243	0.274936	0.0729982	0.581775	-0.0634828	0.664764
1620.05	0.159366	0.215998	0.267527	0.0355424	0.253658	0.0466653	0.279202	0.0279774	0.275347	0.0303098	0.26028	0.0410423	0.249553	0.0494575	0.235714	0.0651356	0.246216	0.053723	0.147995	0.250996	0.14944	0.246347	0.283322	0.0256536	0.297491	0.0188636	0.276681	0.0294848	0.233128	0.0682263	0.208998	0.103054	0.177518	0.167488	0.182201	0.156381	0.227091	0.0758989	0.168338	0.190917	0.0232724	0.869918
1626.2	-0.0589272	0.651912	-0.0599019	0.646534	-0.0291665	0.823433	-0.0237358	0.855918	-0.0399593	0.759789	-0.0681981	0.601508	-0.0759188	0.560891	-0.104092	0.424672	-0.0880704	0.499717	-0.0766541	0.557092	-0.159382	0.219851	0.0553559	0.671767	0.00547163	0.966618	-0.0571352	0.661846	-0.116907	0.369577	-0.149584	0.249895	-0.155861	0.230343	-0.177337	0.171545	-0.180613	0.16364	-0.0830907	0.524362	-0.130574	0.361092
1643.39	0.0324167	0.803705	0.188366	0.145732	0.209677	0.10479	0.229032	0.0759364	0.219566	0.0891334	0.208514	0.106764	0.172131	0.18422	0.132205	0.308937	0.140666	0.278781	0.0781597	0.54841	0.0415124	0.750187	0.194712	0.132453	0.187837	0.146882	0.212797	0.0996345	0.166314	0.199666	0.13707	0.291349	0.123321	0.342794	0.0949233	0.465815	0.0265468	0.838746	0.0799048	0.539493	-0.0388239	0.788943
1653.28	-0.0495329	0.701554	0.0650953	0.614362	0.0836292	0.517176	0.0983355	0.446046	0.0927954	0.472179	0.0780388	0.545649	0.0551736	0.669427	0.0201204	0.876434	0.0292866	0.820862	-0.0276246	0.830882	-0.0543174	0.674267	0.065196	0.613813	0.06021	0.641234	0.0754703	0.558983	0.04913	0.70387	0.0247538	0.848251	0.00163683	0.990051	0.00632067	0.961151	-0.0622749	0.629817	-0.029337	0.820559	-0.0854965	0.550825
1664.76	-0.0856708	0.504387	-0.00455177	0.971757	-0.0335592	0.794009	0.0192043	0.881245	0.0343731	0.789128	0.0487682	0.704272	0.0513464	0.689413	0.0187539	0.884011	0.00858565	0.946754	-0.0641151	0.617624	-0.0696043	0.587776	0.0502577	0.695674	0.0396669	0.757578	0.0375281	0.77028	0.0249161	0.846305	-0.026697	0.835467	-0.101996	0.426359	-0.143844	0.260705	-0.0475114	0.711556	-0.00963197	0.940277	0.176924	0.209578
1726.4	-0.0167507	0.897184	-0.00152028	0.990643	0.0114462	0.929642	0.0605751	0.640005	0.0553097	0.669399	0.0474148	0.7144	0.0250249	0.846907	-0.00937687	0.942337	-0.0458521	0.72343	-0.160135	0.213764	-0.242529	0.0575286	0.0455887	0.724956	0.00882039	0.945754	0.0227461	0.860702	0.0251718	0.84602	0.0162559	0.900205	-0.0399083	0.758108	-0.171831	0.181739	-0.213376	0.0958795	-0.200257	0.118621	-0.022191	0.875914
1744.65	0.182919	0.157906	0.0939714	0.470316	0.0589106	0.65122	0.115442	0.374693	0.13834	0.286871	0.167425	0.196648	0.181809	0.160478	0.159334	0.219397	0.142623	0.272097	0.0985722	0.448781	0.0667901	0.608193	0.0827076	0.525321	0.118244	0.363146	0.149868	0.248291	0.156161	0.228806	0.154892	0.232647	0.131941	0.309912	0.0903226	0.487785	0.0352723	0.786792	0.0410365	0.75296	0.00441395	0.97573
1762.28	0.085543	0.507604	0.226763	0.0764445	0.244139	0.0560612	0.239757	0.0607272	0.236383	0.0645315	0.18753	0.144155	0.18476	0.150256	0.164765	0.200126	0.149807	0.2445	0.117927	0.360394	0.0526554	0.6837	0.261414	0.0404299	0.249679	0.0505852	0.220166	0.0855873	0.153937	0.231623	0.145526	0.25836	0.11838	0.358541	0.119287	0.354852	0.0492307	0.70329	0.0320566	0.804228	-0.0898894	0.530465
1781.34	-0.0965098	0.458366	0.0463776	0.72202	0.0933897	0.473078	0.0530407	0.684043	0.0400317	0.758826	0.0496563	0.703242	0.0569011	0.662386	0.0270756	0.835575	0.0155473	0.905208	-0.0945531	0.467563	-0.0888948	0.494713	0.0816499	0.530647	0.0707033	0.587296	0.0768905	0.55494	0.0462189	0.722933	0.0274987	0.833041	-0.020624	0.874424	-0.0743522	0.56811	-0.0481756	0.711701	-0.0929138	0.475344	-0.0953777	0.50998
1790.8	-0.0330787	0.801887	0.0724358	0.582315	0.0837752	0.524523	0.0800472	0.543203	0.0702675	0.593687	0.0661421	0.615592	0.0901149	0.493509	0.0971376	0.460305	0.0733085	0.577767	-0.0767044	0.560223	-0.081231	0.537236	0.112345	0.392758	0.106092	0.419794	0.0923703	0.482711	0.0632048	0.631395	0.0434078	0.741916	0.0120181	0.927384	-0.022557	0.864167	-0.0359973	0.78481	-0.0659662	0.616533	-0.141288	0.327724
1811.67	0.105607	0.409126	0.134553	0.292288	0.123704	0.333207	0.146217	0.252149	0.135897	0.28746	0.150874	0.237234	0.134313	0.293156	0.140985	0.269662	0.151258	0.236031	0.198061	0.119569	0.11924	0.351051	0.148041	0.246231	0.140553	0.271143	0.125288	0.327016	0.137241	0.282685	0.139929	0.273293	0.189276	0.137133	0.129416	0.311229	0.112711	0.378192	0.12044	0.346197	0.2193	0.114627
1823.54	0.0923993	0.466776	-0.0114011	0.928688	-0.0358059	0.778318	0.0186355	0.883603	0.0370421	0.770866	0.054304	0.669252	0.0434066	0.732842	0.05087	0.689067	0.0160714	0.899548	0.0524267	0.680057	0.0104853	0.934414	-0.0298993	0.814188	0.0225275	0.859491	0.0226648	0.858642	0.0609432	0.631589	0.0526557	0.678736	0.0311813	0.806367	0.00590659	0.963089	-0.000824176	0.994971	0.023489	0.853553	0.280287	0.0420716
1840.84	0.113671	0.374123	-0.115975	0.364466	-0.154618	0.225692	-0.12812	0.316132	-0.120248	0.34697	-0.0748368	0.559042	-0.0712846	0.577891	-0.0488671	0.70304	-0.0381624	0.765995	0.094038	0.462541	0.0499232	0.696929	-0.142953	0.262981	-0.129512	0.310868	-0.114199	0.371896	-0.077957	0.542732	-0.0514593	0.688073	0.0239055	0.852185	0.0709965	0.579432	-0.0078245	0.951474	0.0523233	0.683111	-0.0472544	0.739392
1853.64	-0.0751177	0.560825	0.0277253	0.830274	-0.00455793	0.972023	0.00203974	0.987564	-0.000931732	0.994404	0.0244517	0.850083	0.015084	0.907243	0.0219838	0.865079	0.0305961	0.812988	0.109466	0.396066	0.0280275	0.82845	-0.0120621	0.925797	-0.00692503	0.957425	-0.00511193	0.968606	0.00078064	0.995336	0.0303946	0.814199	0.0677142	0.600161	0.0752185	0.560299	0.0632319	0.624555	-0.0138249	0.914968	-0.139644	0.31863
1868.7	-0.107335	0.401469	0.0328341	0.797936	0.032018	0.802859	0.0285618	0.823791	0.0492992	0.700538	0.0725806	0.57098	0.047379	0.711684	0.0204973	0.87309	0.0133449	0.917228	0.0652362	0.610641	0.0658602	0.607225	0.0113767	0.929423	0.00662442	0.958932	0.0481471	0.707218	0.0259217	0.839865	0.0131528	0.918417	0.0372024	0.771723	0.0857335	0.503123	0.102727	0.422076	0.078773	0.538505	-0.0405113	0.786881
1875.6	-0.263617	0.0403908	-0.119249	0.35906	-0.11486	0.377118	-0.13982	0.281705	-0.123585	0.341754	-0.103384	0.426857	-0.115547	0.374254	-0.117187	0.367478	-0.130724	0.314424	-0.155473	0.230881	-0.145373	0.262887	-0.137916	0.288358	-0.12697	0.328617	-0.101216	0.436658	-0.130619	0.314818	-0.143099	0.270488	-0.128239	0.323774	-0.101957	0.433297	-0.12734	0.3272	-0.168747	0.193098	-0.167915	0.23409
1900.62	0.0152854	0.906008	-0.0164438	0.898909	-0.0316033	0.806944	-0.00496084	0.969538	0.0251568	0.845808	0.0443454	0.73157	0.0238473	0.853751	0.00642139	0.96053	-0.0087885	0.945942	-0.00682431	0.958046	0.00611921	0.962393	-0.0313012	0.808756	-0.0114578	0.929513	0.0211276	0.870293	0.0234947	0.855892	-0.0175014	0.892435	-0.0229407	0.859258	-0.0169474	0.895825	-0.0080834	0.950285	0.0568356	0.66007	0.0733924	0.608774
1922.13	-0.0226648	0.858642	-0.00421245	0.973713	-0.0262821	0.836351	0.0187271	0.883034	0.00613553	0.961654	0.0379579	0.765359	0.0354853	0.780253	0.0431777	0.7342	0.0151557	0.905252	-0.0609432	0.631589	-0.125321	0.322943	0.0132326	0.917247	-0.00206044	0.987214	0.0101648	0.936419	0.00119048	0.992673	0.0319139	0.801906	0.0173993	0.891285	-0.0706502	0.578193	-0.132738	0.29495	-0.152198	0.229301	-0.0612909	0.662855
1936.61	0.119318	0.342927	0.0148164	0.906618	-0.0308129	0.807096	0.00253497	0.984103	0.010271	0.935233	0.0322115	0.798515	0.0315122	0.802802	0.0612762	0.626964	0.048208	0.702301	0.0708916	0.573823	0.0589598	0.64007	-0.0150787	0.90497	-0.010708	0.932477	-0.0200612	0.87375	0.0312937	0.804143	0.0624126	0.620576	0.059528	0.636844	0.0443619	0.725074	0.116652	0.353879	0.0513986	0.683605	0.214999	0.114946
1953.23	0.0614691	0.634262	-7.55458e-05	0.999689	-0.0369923	0.774807	-0.0109541	0.932611	-0.0116089	0.928584	0.0214802	0.868145	0.012868	0.920845	0.0502883	0.697219	0.0649946	0.614911	0.0989398	0.443245	0.107502	0.404636	-0.00793231	0.951216	-0.000327365	0.998135	0.0149833	0.907861	0.0233437	0.85681	0.048576	0.707058	0.0933998	0.469289	0.0791468	0.539946	0.113696	0.377976	0.0658508	0.610251	0.157078	0.266099
1981.95	0.0435679	0.738836	-0.0178638	0.891311	-0.0561206	0.667496	-0.0247889	0.849598	-0.00493787	0.969872	0.0125213	0.9237	0.0213788	0.870095	0.040972	0.753891	0.0640796	0.623689	0.124063	0.34079	0.0821374	0.529148	-0.0689395	0.597552	-0.0192207	0.883111	0.01304	0.920549	0.0269005	0.836955	0.0429417	0.742459	0.0540812	0.678909	0.120352	0.35554	0.101329	0.437137	0.0383186	0.769374	-0.013404	0.925622
2006.05	0.134638	0.300059	-0.0359069	0.783047	-0.0823374	0.527182	-0.0516658	0.691819	-0.0417768	0.748647	-0.0288207	0.82513	0.00602856	0.96327	0.0194077	0.881784	0.0279746	0.830191	0.0900053	0.48932	0.123744	0.341131	-0.0768377	0.555213	-0.0526177	0.686432	-0.048863	0.707769	-0.0151772	0.907458	0.0177684	0.89172	0.030513	0.815031	0.147435	0.25612	0.177261	0.171337	0.137758	0.288918	0.138361	0.332913
2026.45	0.00818413	0.949665	0.0139256	0.91435	-0.0272217	0.833315	-0.0115081	0.929203	0.0161416	0.90076	0.0226386	0.861096	0.0165445	0.898292	0.00949359	0.941599	0.024502	0.849778	0.162197	0.207304	0.205157	0.109611	-0.0377477	0.770331	-0.0152351	0.906316	0.00425575	0.973888	-0.00480975	0.97047	0.0197175	0.878893	0.0923422	0.474353	0.18889	0.141229	0.232505	0.0691394	0.206265	0.107676	0.0952265	0.501887
2047.12	-0.0165949	0.897984	-0.267004	0.0362242	-0.319937	0.0115484	-0.30105	0.0177502	-0.273602	0.0317374	-0.241822	0.0584904	-0.197149	0.124411	-0.174385	0.174827	-0.172824	0.178766	-0.0232429	0.857422	0.0421797	0.744224	-0.325728	0.010071	-0.299791	0.0182501	-0.247312	0.0528686	-0.210395	0.100695	-0.18194	0.156664	-0.148347	0.24917	0.0274231	0.832098	0.0111052	0.931681	-0.0143789	0.911568	0.161073	0.249236
2088.99	-0.106224	0.411239	-0.215205	0.0929991	-0.198817	0.121348	-0.212474	0.0973248	-0.224904	0.0788412	-0.207756	0.105165	-0.207678	0.105299	-0.214849	0.0935546	-0.22452	0.079367	-0.149046	0.247609	-0.115226	0.3725	-0.255584	0.0449684	-0.263326	0.038651	-0.239771	0.0605154	-0.185114	0.149752	-0.144295	0.263172	-0.0699728	0.58891	0.102828	0.426439	-0.118896	0.35736	-0.235292	0.0656327	-0.193113	0.17017
2110.12	0.0972511	0.452077	0.00145142	0.991067	0.0106957	0.934244	-0.00776684	0.952225	-0.0170774	0.895189	-0.0241085	0.852449	-0.044866	0.729147	-0.0343721	0.790843	-0.0145439	0.910669	0.124225	0.336062	0.149443	0.246337	-0.0724123	0.575952	-0.0186624	0.885524	-0.0247194	0.848754	-0.00160871	0.990099	0.03749	0.772359	0.0991642	0.443187	0.187051	0.145461	0.074556	0.564676	0.0299933	0.816994	-0.0838142	0.554694
2134.97	0.0301338	0.814641	-0.167552	0.189328	-0.149979	0.240702	-0.16014	0.20994	-0.167354	0.189857	-0.181257	0.15512	-0.174861	0.170465	-0.160194	0.209785	-0.143423	0.262117	-0.0794337	0.536022	-0.0920149	0.473223	-0.199966	0.116109	-0.181344	0.154919	-0.169339	0.184582	-0.132124	0.301962	-0.081704	0.524395	-0.0474256	0.712054	-0.0650969	0.612237	-0.15812	0.215823	-0.071046	0.580046	0.0042468	0.975923
2158.42	-0.0891484	0.48265	-0.225962	0.0727205	-0.222711	0.0770189	-0.194597	0.123201	-0.221337	0.0788951	-0.197894	0.116884	-0.199405	0.114073	-0.187088	0.138563	-0.237454	0.0590461	-0.229304	0.0685042	-0.241392	0.0548735	-0.223077	0.0765246	-0.230815	0.066664	-0.220925	0.079465	-0.224267	0.0749358	-0.204075	0.105716	-0.234295	0.0625777	-0.242445	0.0537994	-0.230952	0.0664987	-0.210668	0.0947376	-0.0392699	0.77591
2173.36	-0.00110407	0.993277	-0.0456509	0.721768	-0.0927899	0.468523	-0.0386905	0.76285	-0.0233295	0.855711	-0.00662442	0.958932	0.0109447	0.932103	0.0266417	0.835475	-0.0253456	0.843381	-0.0769969	0.547726	-0.063076	0.622531	-0.0711886	0.578404	-0.0288978	0.82175	0.00115207	0.992978	-0.00912058	0.943423	-0.000240015	0.998655	-0.0120008	0.925555	-0.0816532	0.523717	-0.107815	0.399357	-0.0412826	0.747467	0.11686	0.40935
2192.4	-0.0482955	0.701786	-0.235315	0.0593579	-0.305288	0.0136999	-0.261976	0.0353142	-0.225568	0.0709455	-0.160664	0.200573	-0.121198	0.335337	-0.0891171	0.479282	-0.106993	0.395345	-0.0732955	0.560873	-0.0417832	0.740479	-0.280201	0.0240914	-0.215341	0.0849944	-0.174869	0.163205	-0.122028	0.332017	-0.0981206	0.435863	-0.0827797	0.51118	-0.0638549	0.612509	-0.0482955	0.701786	-0.0575612	0.648037	0.0281287	0.83999
2211.83	-0.133217	0.289328	-0.190909	0.127503	-0.221853	0.0758152	-0.233916	0.0609191	-0.198383	0.11306	-0.164073	0.19109	-0.111233	0.376802	-0.100306	0.425671	-0.110271	0.380961	-0.166084	0.185652	-0.214379	0.0864215	-0.227448	0.0685796	-0.195629	0.118226	-0.181818	0.146922	-0.112631	0.370802	-0.0906469	0.471746	-0.125962	0.316575	-0.195367	0.118728	-0.198295	0.113221	-0.208173	0.096095	0.0284025	0.838453
2282.93	0.0237637	0.851857	-0.159707	0.206931	-0.181548	0.150796	-0.163507	0.196222	-0.162592	0.198765	-0.134936	0.286973	-0.156227	0.217096	-0.137912	0.276399	-0.169093	0.181214	-0.0413462	0.745087	-0.0578297	0.649143	-0.163233	0.196983	-0.147253	0.244924	-0.158288	0.211036	-0.159799	0.206668	-0.163645	0.195843	-0.130037	0.304955	-0.0788919	0.534564	-0.0909799	0.473671	-0.0456502	0.719585	-0.0326802	0.814525
2354	0.0281786	0.827539	-0.117625	0.361633	-0.158873	0.216863	-0.0978822	0.448153	-0.0899247	0.48604	-0.0281786	0.827539	-0.0419783	0.745405	-0.0422805	0.743634	-0.093148	0.470492	-0.0977311	0.448857	-0.124172	0.335379	-0.14744	0.252099	-0.103422	0.42278	-0.0323084	0.80272	-0.032107	0.803926	-0.0782403	0.54461	-0.105386	0.413987	-0.10866	0.399569	-0.0714412	0.580206	-0.0957166	0.458298	0.0347998	0.806519
2366.98	0.0321678	0.797217	-0.130153	0.29682	-0.150277	0.227855	-0.099092	0.427671	-0.119674	0.337665	-0.0723724	0.56275	-0.0651915	0.602212	-0.0549629	0.660433	-0.103142	0.408955	-0.0735414	0.556444	-0.0686567	0.583016	-0.132032	0.289856	-0.114581	0.358741	-0.0859409	0.491719	-0.0798038	0.52325	-0.0837282	0.50297	-0.0917441	0.462851	-0.0854399	0.494254	-0.0664023	0.595473	-0.037303	0.765691	-0.00437954	0.974684
2383.25	0.267583	0.0373925	0.0125859	0.923233	-0.0291909	0.822919	0.0346378	0.790543	0.0331571	0.799311	0.0817557	0.530113	0.0670545	0.60677	0.0713379	0.583938	0.0556848	0.669181	0.154786	0.232969	0.205394	0.112202	-0.0141724	0.913571	0.0457959	0.725369	0.0720783	0.580032	0.0810153	0.533855	0.0649392	0.618188	0.0701216	0.590382	0.183342	0.156934	0.188895	0.144588	0.200053	0.122006	0.0651744	0.649553
2396.57	0.000673785	0.995818	-0.281248	0.0255547	-0.299678	0.0170277	-0.287288	0.0224317	-0.28739	0.0223821	-0.25125	0.0470014	-0.219578	0.0837884	-0.207032	0.103515	-0.228906	0.0711456	-0.112768	0.378882	-0.0664627	0.604779	-0.28702	0.0225635	-0.265174	0.0356964	-0.249126	0.0489593	-0.234529	0.0642938	-0.236382	0.0621559	-0.197881	0.120042	-0.169547	0.184037	-0.124901	0.329391	-0.0573985	0.654996	-0.144158	0.307915
2426.48	0.0801651	0.531332	-0.279042	0.0271059	-0.318884	0.0111504	-0.297571	0.018182	-0.271361	0.0317678	-0.201325	0.113503	-0.18222	0.152602	-0.179387	0.159165	-0.181548	0.154141	-0.0436828	0.73331	-0.0485311	0.704989	-0.301315	0.0167243	-0.269969	0.0326812	-0.236223	0.0625197	-0.164891	0.196063	-0.191772	0.131955	-0.177563	0.163501	-0.0653802	0.609852	-0.0304339	0.812436	-0.0047043	0.970873	0.0791114	0.573374
2450.53	0.00924747	0.941221	-0.0303726	0.808318	-0.0741259	0.553304	-0.0488676	0.696145	-0.0118777	0.924509	0.0153429	0.902542	0.083937	0.501903	0.0813068	0.515435	0.0775911	0.534864	-0.0144661	0.908094	-0.0183071	0.883809	-0.0380962	0.760854	-0.0289531	0.817123	0.0153846	0.902278	0.0533765	0.669659	0.0664023	0.595473	0.0314581	0.801601	0.0477821	0.702577	0.0409352	0.743617	0.0130884	0.916827	0.0155302	0.910398
2466.97	0.137468	0.285875	-0.115308	0.371218	-0.200927	0.11725	-0.132533	0.303654	-0.109869	0.394321	-0.0191131	0.882583	0.00546448	0.966431	0.0158394	0.902612	-0.0126665	0.922083	0.0281786	0.827539	0.0676639	0.600432	-0.162147	0.207447	-0.122057	0.343726	-0.0587495	0.64936	-0.017854	0.890278	0.000428093	0.997513	0.0202715	0.875513	0.0119614	0.926416	0.0955655	0.45901	0.110473	0.391713	0.299242	0.0329097
2482.18	-0.0156469	0.901402	-0.200087	0.109951	-0.226836	0.0693428	-0.201005	0.108304	-0.203802	0.103403	-0.153059	0.222931	-0.12465	0.32167	-0.080507	0.522879	-0.102841	0.414021	-0.0656469	0.60255	-0.0191434	0.879488	-0.211582	0.0906812	-0.19847	0.112899	-0.168094	0.180327	-0.131294	0.296394	-0.10625	0.39865	-0.113156	0.368567	-0.0443619	0.725074	-0.0163024	0.897287	-0.0106643	0.932753	0.0123707	0.929255
2509.22	-0.042033	0.740998	-0.275092	0.0281227	-0.323306	0.00943838	-0.263278	0.0358533	-0.260531	0.0378859	-0.195238	0.121953	-0.18109	0.151842	-0.146291	0.248045	-0.193407	0.125545	-0.155907	0.21805	-0.107784	0.395643	-0.305723	0.0143273	-0.266987	0.0332547	-0.221474	0.0787058	-0.188278	0.136036	-0.170742	0.176949	-0.182189	0.14934	-0.159799	0.206668	-0.114377	0.367242	-0.0761447	0.548924	0.0420966	0.762468
2538.93	0.0464287	0.720094	-0.02956	0.819593	-0.0310543	0.810638	-0.0161046	0.901129	-0.0253679	0.844834	-0.0245574	0.849733	-0.0458867	0.723229	-0.0405631	0.754263	-0.0493269	0.703405	0.06494	0.616046	0.090301	0.485184	-0.0715392	0.580575	-0.0591515	0.6479	-0.0361482	0.780298	-0.0214999	0.868264	-0.0121245	0.925484	0.0371523	0.774355	0.129238	0.316772	0.119084	0.356597	0.0552504	0.669733	0.169786	0.224199
2557.72	0.0992216	0.434406	-0.16685	0.187138	-0.189423	0.133638	-0.189194	0.134115	-0.155678	0.218733	-0.0884615	0.48604	-0.0800366	0.528636	-0.0628205	0.621102	-0.0705586	0.578687	-0.0517857	0.683762	-0.0289377	0.820066	-0.198123	0.116455	-0.171932	0.173915	-0.117353	0.354842	-0.0718864	0.571545	-0.0782967	0.537659	-0.0720696	0.570563	-0.0220696	0.862321	-0.0293956	0.817266	-0.0111722	0.930119	0.084544	0.547246
2579.48	0.128	0.320603	-0.221374	0.0838504	-0.239405	0.0611159	-0.229483	0.0729108	-0.234771	0.0664154	-0.190401	0.138031	-0.180328	0.160416	-0.148951	0.24723	-0.169349	0.187764	-0.173579	0.176852	-0.176097	0.170581	-0.237239	0.0635484	-0.216691	0.0907401	-0.196998	0.124704	-0.189746	0.13941	-0.168895	0.188961	-0.198409	0.121988	-0.139533	0.278646	-0.212309	0.0975824	-0.163204	0.204468	0.0625102	0.659763
2607.92	-0.000931732	0.994404	-0.173428	0.177234	-0.209287	0.102532	-0.203042	0.113381	-0.182896	0.154468	-0.157866	0.21982	-0.148901	0.247391	-0.106394	0.409519	-0.127244	0.323486	-0.0426834	0.741275	-0.0376974	0.770629	-0.190199	0.138454	-0.169399	0.187631	-0.167989	0.191373	-0.154088	0.231161	-0.133641	0.299601	-0.12941	0.315266	-0.0383521	0.766755	-0.0213291	0.869066	-0.0585984	0.650203	-0.108671	0.438595
2625.17	0.112225	0.376371	-0.177381	0.160515	-0.248031	0.0483862	-0.213645	0.0900855	-0.168636	0.182411	-0.135211	0.285985	-0.124679	0.32544	-0.0956044	0.451407	-0.109203	0.389421	-0.0212454	0.86742	0.0274725	0.829042	-0.247253	0.0491124	-0.175824	0.164263	-0.15957	0.207326	-0.126557	0.318163	-0.118361	0.350704	-0.101374	0.424466	-0.023489	0.853553	0.031685	0.8033	0.0600275	0.636731	0.11311	0.420008
2646.67	0.0275058	0.830212	-0.163978	0.198574	-0.199405	0.117042	-0.164411	0.197382	-0.133833	0.294897	-0.105991	0.407417	-0.0995584	0.43659	-0.0823253	0.520296	-0.112711	0.378192	-0.0582757	0.649297	-0.0714286	0.577121	-0.209869	0.0987483	-0.16177	0.20475	-0.143433	0.261369	-0.0790131	0.537265	-0.093126	0.466909	-0.133353	0.296644	-0.0580357	0.650647	-0.0272657	0.831673	-0.031346	0.806918	0.059523	0.672021
2667.76	0.136948	0.296761	0.0181666	0.890423	-0.0357233	0.786408	-0.0330897	0.801823	-0.0130838	0.920965	0.048742	0.711508	0.0813655	0.53656	0.0992909	0.450373	0.0756226	0.565784	0.13497	0.303859	0.22662	0.0816497	-0.0890943	0.498436	-0.0776842	0.555208	0.0191134	0.88475	0.0898311	0.494877	0.0978577	0.45697	0.170257	0.193402	0.239303	0.0655493	0.250888	0.0531702	0.201046	0.123484	0.0608386	0.674703
2684.26	-0.0558607	0.668946	-0.234904	0.0684106	-0.293874	0.0215187	-0.288092	0.0243544	-0.254642	0.0476531	-0.196741	0.128585	-0.158562	0.222265	-0.143935	0.268429	-0.164049	0.206468	-0.0392836	0.763732	-0.013602	0.917136	-0.301835	0.0180757	-0.308763	0.0154734	-0.237107	0.0657853	-0.168526	0.194181	-0.155365	0.231847	-0.0864037	0.507899	-0.0176283	0.892736	-0.0546577	0.675675	-0.0318268	0.807623	-0.139293	0.329633
2712.95	0.097923	0.433163	-0.123933	0.320658	-0.156247	0.209749	-0.0969627	0.437704	-0.100595	0.420668	-0.0631458	0.613674	-0.066277	0.596169	-0.0473228	0.705305	-0.0796785	0.523904	-0.0444839	0.722249	-0.0267822	0.830633	-0.13341	0.284818	-0.0908256	0.467357	-0.0864002	0.4894	-0.0585116	0.639981	-0.0764638	0.540829	-0.0737501	0.555322	-0.0609748	0.62594	-0.00356956	0.977376	0.0245695	0.844453	0.162846	0.23487
2731.01	0.0879896	0.491918	-0.0146409	0.909207	-0.0571237	0.655789	-0.0131048	0.918714	-0.00878456	0.94551	0.046419	0.71728	0.0212654	0.868371	0.0326421	0.799093	-0.00196813	0.987899	0.0794451	0.535036	0.0426267	0.739528	-0.0451709	0.724578	-0.0223694	0.861595	0.0255376	0.842209	0.0356663	0.780913	0.0130088	0.919309	0.0447389	0.727109	0.0395065	0.757997	0.0398425	0.756001	0.0802611	0.530839	0.0879342	0.53533
2744.37	0.0141171	0.911013	0.0027972	0.982444	-0.00743007	0.953161	0.023514	0.852225	0.0213724	0.865565	0.0458916	0.715987	0.0295017	0.815161	0.0465035	0.712363	0.0117133	0.926142	0.0358392	0.776372	-0.0218969	0.862294	0.00388986	0.975534	-0.00323427	0.97968	0.0266171	0.832971	0.0279283	0.824865	0.0324738	0.796909	0.036014	0.775309	0.0237325	0.850867	-0.0330857	0.793164	-0.0185315	0.883317	0.1127	0.412659
2762.45	0.147874	0.258774	-0.145096	0.267905	-0.182162	0.163252	-0.13776	0.293046	-0.136038	0.299169	-0.0787997	0.548573	-0.0753543	0.566236	-0.0707974	0.59	-0.102473	0.43491	-0.0684079	0.602639	-0.0198388	0.880205	-0.170214	0.193018	-0.159655	0.222417	-0.109475	0.404045	-0.0860795	0.512154	-0.0829119	0.527847	-0.101306	0.44018	-0.0680745	0.604412	-0.0120033	0.927415	-0.01995	0.879538	0.103803	0.473144
2773.63	0.111456	0.380588	-0.023174	0.855769	-0.00712731	0.955425	0.0120021	0.925008	-0.00528072	0.966966	0.00672411	0.957944	-0.00104342	0.993471	-0.0173624	0.891685	-0.0617416	0.627917	-0.0985295	0.438583	-0.0551349	0.665221	-0.0502576	0.693296	-0.0874924	0.49179	-0.0259525	0.838695	0.0107066	0.933082	0.0232629	0.855222	0.0756316	0.552526	0.0947882	0.456248	-0.00233738	0.985375	0.01	0.93749	0.0994665	0.474238
2797.28	-0.143662	0.269349	-0.186548	0.150004	-0.165481	0.202481	-0.189292	0.143993	-0.201022	0.120315	-0.184622	0.154333	-0.173395	0.181421	-0.180049	0.16498	-0.173523	0.181096	-0.0656854	0.614999	-0.148265	0.254142	-0.137621	0.290209	-0.189569	0.143397	-0.199061	0.124051	-0.201141	0.12009	-0.172217	0.184452	-0.160423	0.216816	-0.200238	0.121797	-0.109115	0.402541	-0.125425	0.335475	0.0185993	0.896928
2821.05	0.0480031	0.708055	-0.0101286	0.937166	-0.0278418	0.828168	-0.0312017	0.808195	-0.0228944	0.858642	0.00803687	0.950153	0.0549635	0.66803	0.0274166	0.831097	0.0507524	0.692826	0.0823166	0.52128	-0.0428667	0.738114	0.0029948	0.981415	-0.00687579	0.957347	0.00319695	0.980161	-0.00266938	0.983434	0.00704955	0.956271	-0.0139792	0.913409	-0.0701766	0.584702	0.0176003	0.891101	0.0169433	0.895143	0.0752762	0.592158
2838.87	0.149551	0.249303	0.014331	0.912606	-0.0123215	0.924844	0.00634585	0.96133	0.0014807	0.991098	0.0331042	0.799625	0.0624537	0.63172	0.0584876	0.653565	0.0703332	0.589259	0.107879	0.406942	0.0410894	0.752652	0.00528821	0.967798	-0.00200952	0.987861	0.00846113	0.948402	0.0354839	0.785543	0.0685352	0.598834	0.0971444	0.455405	0.0779482	0.549496	0.0745108	0.567283	0.0989952	0.446829	0.0461359	0.747847
2866.31	0.00455222	0.971988	-0.0302216	0.815625	-0.0395146	0.760423	-0.05021	0.698347	-0.0475996	0.713335	-0.028827	0.823994	-0.0315824	0.807479	-0.0295556	0.819619	-0.00576091	0.964555	0.0611727	0.636702	0.078795	0.542688	-0.0906626	0.483431	-0.0426458	0.742073	-0.00560185	0.965533	-0.0120138	0.926162	0.0185215	0.886383	0.0563532	0.663533	0.0337622	0.794472	0.0906729	0.483381	0.0377507	0.770819	-0.00725792	0.958864
2880.86	-0.0244356	0.852976	-0.0984584	0.454199	-0.123032	0.349007	-0.121864	0.353636	-0.114571	0.383391	-0.0933926	0.477858	-0.0883255	0.502165	-0.0717889	0.585698	-0.049374	0.707934	0.0363695	0.782639	0.0389703	0.767517	-0.150518	0.250997	-0.0782598	0.552273	-0.0504007	0.70214	-0.0706581	0.591631	-0.057717	0.661361	-0.0379258	0.77358	-0.0741169	0.573568	0.0579164	0.660263	0.0473239	0.719551	0.0540748	0.70056
2907.27	0.0130191	0.919917	-0.155045	0.22825	-0.199718	0.119506	-0.171011	0.18342	-0.158621	0.217599	-0.114653	0.373954	-0.126741	0.325417	-0.102818	0.425508	-0.113495	0.378826	-0.0652968	0.613265	-0.0655486	0.611894	-0.192214	0.134266	-0.171464	0.182248	-0.13908	0.280222	-0.083327	0.518695	-0.0974289	0.450266	-0.104933	0.416006	-0.112387	0.383521	-0.0399637	0.757244	-0.0796001	0.537621	0.180713	0.209159
2922.12	0.136081	0.282875	-0.0714286	0.574003	-0.154853	0.221204	-0.110256	0.384843	-0.0803114	0.527218	-0.0119963	0.924968	0.0363553	0.775003	0.0660714	0.603121	0.0503205	0.692257	0.0474359	0.709092	0.108654	0.391823	-0.128617	0.310299	-0.0846612	0.505026	-0.0253205	0.842265	0.048489	0.702929	0.0614927	0.628512	0.0455586	0.720125	0.0357143	0.778871	0.130266	0.304098	0.0799451	0.529109	0.298591	0.0298744
2937.01	0.0484546	0.708414	-0.033714	0.794759	-0.0600211	0.643073	-0.071734	0.579542	-0.0641352	0.620435	-0.0278235	0.830028	-0.00255224	0.984293	0.0152704	0.906227	-0.0228896	0.859832	0.0513136	0.692044	0.140266	0.276876	-0.132014	0.306399	-0.0764993	0.554544	-0.0134845	0.917153	0.00887564	0.945415	0.0105923	0.934878	0.0603289	0.641368	0.0833412	0.519578	0.107026	0.407695	0.104269	0.419948	0.00912228	0.94831
2956.89	-0.0124002	0.924435	-0.144214	0.267492	-0.154477	0.234559	-0.185424	0.152519	-0.190396	0.141627	-0.162877	0.209774	-0.122583	0.346628	-0.0942681	0.469903	-0.102129	0.433509	-0.0129143	0.921312	0.0592028	0.65039	-0.212172	0.100677	-0.197347	0.12739	-0.166522	0.199614	-0.122873	0.345479	-0.0824502	0.527575	-0.0166318	0.898766	0.0399676	0.759741	-0.0136794	0.916666	0.00956648	0.941669	-0.180946	0.203838
2971.78	0.112537	0.391947	-0.148391	0.257833	-0.158775	0.225628	-0.173847	0.184038	-0.174194	0.183149	-0.16686	0.202573	-0.151954	0.246449	-0.128783	0.326762	-0.0996057	0.448931	0.0737747	0.575344	0.101576	0.439965	-0.20523	0.115705	-0.213754	0.101022	-0.193874	0.137735	-0.134742	0.304685	-0.092568	0.48177	-0.0225503	0.864207	0.0782626	0.552258	0.0373815	0.776745	0.0675565	0.608043	-0.176767	0.214653
2993.88	-0.0333686	0.798057	-0.0643575	0.621344	-0.0553146	0.671254	-0.059175	0.649757	-0.0419884	0.747416	-0.0193548	0.882104	-0.017504	0.893324	-0.0361185	0.7818	-0.0822316	0.527715	-0.0745108	0.567283	-0.0709677	0.585896	-0.0803808	0.537073	-0.0806452	0.535731	-0.0579059	0.656794	0.00179799	0.989156	-0.0261766	0.840967	-0.0656795	0.614181	-0.0647277	0.619335	-0.0783712	0.547325	-0.0658382	0.613324	0.035981	0.804081
3007.29	0.0469697	0.716969	0.0268493	0.835896	-0.0381985	0.768176	-0.00769556	0.952663	0.0138762	0.914755	0.0765583	0.554238	0.116985	0.365196	0.122575	0.342569	0.086858	0.502047	0.102241	0.429099	0.153328	0.23413	-0.103278	0.424407	-0.0409224	0.752156	0.0624398	0.629723	0.1372	0.287614	0.137865	0.285262	0.159516	0.21556	0.245591	0.0543534	0.137638	0.286065	0.0850229	0.511157	-0.0309499	0.827578
3044.55	-0.0665323	0.603556	-0.315716	0.0120157	-0.367608	0.00321295	-0.331797	0.00816012	-0.319604	0.0109615	-0.258209	0.0413133	-0.25096	0.047521	-0.220526	0.0825013	-0.242416	0.0558061	-0.0813652	0.525186	-0.0858775	0.502403	-0.369384	0.00305975	-0.296755	0.0185138	-0.271649	0.0315816	-0.230559	0.069221	-0.236991	0.061653	-0.195709	0.124093	-0.115927	0.364666	-0.061924	0.628912	-0.0460349	0.719523	0.0590402	0.671512
3075.08	-0.0504808	0.688964	-0.277185	0.0257057	-0.315822	0.0106632	-0.284135	0.0221161	-0.271154	0.0292109	-0.198995	0.111936	-0.195367	0.118728	-0.202491	0.105679	-0.217876	0.0813217	-0.0705857	0.575481	-0.140035	0.265179	-0.321853	0.00920345	-0.278977	0.0247358	-0.239948	0.0544175	-0.190516	0.128301	-0.210052	0.0930799	-0.18243	0.145549	-0.113418	0.367453	-0.0911276	0.46939	-0.0914336	0.467895	-0.0236514	0.8652
3100.71	-0.135424	0.293961	-0.030367	0.814754	-0.0333441	0.796962	-0.0551141	0.670501	-0.0488428	0.706183	-0.0353927	0.784779	-0.023828	0.854147	-0.0140206	0.913871	-0.0230148	0.859073	0.00552523	0.966004	0.0194772	0.880562	-0.11355	0.37954	-0.0493099	0.703503	-0.0219157	0.86574	0.0119651	0.92646	0.0375224	0.772168	0.111308	0.38908	0.157326	0.22201	0.0493186	0.703453	-0.057806	0.655399	0.0181082	0.898611
3126.07	-0.270016	0.0356471	-0.160286	0.216629	-0.150079	0.247618	-0.159704	0.218318	-0.132893	0.306411	-0.133263	0.305056	-0.11872	0.361207	-0.152089	0.241288	-0.1477	0.255261	-0.0979905	0.451474	-0.217345	0.0924781	-0.150767	0.24544	-0.136118	0.294737	-0.138974	0.28465	-0.131148	0.31285	-0.142782	0.27156	-0.118562	0.361853	-0.175568	0.175512	-0.146007	0.260792	-0.125912	0.332687	0.0701722	0.628216
3146.53	0.132648	0.311458	-0.0270631	0.837041	-0.0858572	0.513247	-0.0804112	0.540404	-0.016838	0.898245	0.00983607	0.940524	0.0514587	0.695488	0.0750764	0.567672	0.0610169	0.642464	0.137371	0.294422	0.129869	0.321772	-0.068908	0.599983	-0.0407891	0.756439	-0.0138372	0.916337	0.0287302	0.827143	0.0744651	0.570837	0.104307	0.4267	0.106752	0.415892	0.131814	0.31453	0.22095	0.0898294	0.229663	0.108622
3162.44	0.165734	0.186589	-0.113549	0.366896	-0.183348	0.143508	-0.161626	0.197865	-0.133916	0.286787	-0.0857955	0.495867	-0.0467657	0.710811	-0.0107517	0.932202	-0.0165647	0.895642	0.0341346	0.786755	0.0671766	0.594106	-0.148252	0.237938	-0.122815	0.328891	-0.114117	0.364491	-0.0479021	0.704103	-0.0208479	0.868837	-0.0499563	0.692034	0.01875	0.88195	0.0344843	0.784622	0.093007	0.460245	-0.0115363	0.934016
3178.03	0.167579	0.188793	-0.0769009	0.548226	-0.158122	0.215251	-0.132825	0.298574	-0.0907258	0.478508	-0.0182892	0.886682	0.0185292	0.885203	0.0377784	0.768285	0.0109927	0.931805	0.0532354	0.677887	0.0881816	0.490971	-0.143577	0.260886	-0.0925499	0.469679	-0.0376344	0.769144	0.0181932	0.887273	0.0259217	0.839865	-0.0015361	0.990588	0.0658122	0.607488	0.0754128	0.556014	0.0654282	0.609589	0.0719654	0.608589
3195.99	0.160728	0.212049	0.0294086	0.820502	0.000218284	0.998657	-0.00608021	0.962592	-0.00936016	0.94244	0.00696822	0.957133	0.0241575	0.852153	0.0543937	0.674565	0.0612382	0.636341	0.155526	0.227413	0.193521	0.131796	-0.0521135	0.687489	-0.054644	0.673152	-0.00665123	0.959081	0.0369197	0.775731	0.0573525	0.657933	0.0976662	0.45014	0.200399	0.118355	0.175625	0.172137	0.185952	0.147884	-0.0375441	0.793658
3212.69	0.0147689	0.908538	-0.0630669	0.623396	-0.100206	0.434567	-0.0856307	0.504588	-0.0779351	0.543766	-0.0463873	0.718093	-0.0188104	0.883664	-0.0118118	0.926794	-0.0134561	0.916637	0.111175	0.385698	0.0555906	0.665206	-0.0846648	0.509424	-0.140707	0.271355	-0.0956345	0.455918	-0.0453886	0.723917	-0.0234725	0.855111	-0.00174595	0.989165	0.0504405	0.694621	0.014455	0.910474	0.0681798	0.595459	-0.0845932	0.547012
3246.01	0.0228273	0.860209	-0.0699528	0.589016	-0.0738564	0.568345	-0.0846965	0.512785	-0.0883126	0.494886	-0.0559269	0.665927	-0.0266333	0.837197	-0.0261762	0.839955	-0.0800832	0.536089	-0.0678175	0.600465	-0.00789183	0.951457	-0.158535	0.218433	-0.141125	0.273916	-0.0659205	0.610718	-0.00973454	0.940142	0.019316	0.881543	0.0959917	0.457982	0.0881043	0.495909	-0.00369662	0.977251	0.0204652	0.874551	-0.0778268	0.58724
3267	0.116064	0.368076	-0.0487774	0.705898	-0.131374	0.307929	-0.102868	0.42528	-0.0777366	0.54721	-0.02561	0.843062	0.0164942	0.898601	0.0544182	0.673697	0.0600086	0.642352	0.1696	0.187101	0.189091	0.1408	-0.130921	0.309612	-0.101357	0.43214	-0.0350281	0.78648	0.025056	0.846419	0.0572385	0.65781	0.102213	0.428245	0.200473	0.118092	0.180882	0.159119	0.197099	0.124508	-0.0622615	0.661034
3281.76	-0.157139	0.222569	-0.14827	0.250106	-0.140424	0.276328	-0.145924	0.257763	-0.16639	0.196176	-0.158704	0.217939	-0.141072	0.274097	-0.147715	0.251905	-0.171554	0.182455	-0.0592333	0.647445	-0.0958978	0.458424	-0.135793	0.292635	-0.201079	0.117085	-0.192064	0.134785	-0.16385	0.203187	-0.146477	0.255946	-0.0991404	0.443297	-0.0930206	0.472079	-0.146444	0.256053	-0.0923092	0.475489	-0.160435	0.255886
3296.52	-0.0337054	0.799937	-0.0751655	0.571526	-0.0633112	0.633807	-0.0570142	0.667986	-0.0795072	0.549447	-0.0790442	0.551782	-0.0698278	0.599219	-0.0775458	0.559371	-0.111146	0.401997	-0.0445727	0.737466	-0.0746863	0.573988	-0.107146	0.419251	-0.164533	0.213033	-0.114992	0.385801	-0.0458394	0.730285	-0.019175	0.885384	0.0380164	0.774982	0.0235935	0.859216	-0.0752123	0.571286	-0.033839	0.79916	-0.11149	0.440811
3313.76	0.115201	0.363782	0.0492674	0.698386	0.0306777	0.809437	0.0138736	0.913247	0.0603938	0.634672	0.068956	0.587361	0.104304	0.411143	0.0863553	0.496515	0.0817766	0.519688	0.0352106	0.781913	0.0184982	0.884456	0.0260989	0.837477	0.0260073	0.83804	0.0451923	0.722284	0.0714286	0.574003	0.083837	0.509193	0.0652473	0.607658	0.0319597	0.801628	-0.0240385	0.850163	0.0586081	0.644736	0.121743	0.385173
3337.83	0.0379572	0.7696	-0.0937097	0.468789	-0.116097	0.368872	-0.125372	0.331585	-0.0980226	0.44848	-0.0862117	0.505246	-0.0784266	0.544582	-0.0370598	0.774902	-0.0356845	0.783048	0.0658568	0.611063	0.103597	0.422967	-0.0170912	0.895105	0.0208365	0.872294	-0.0828415	0.522094	-0.163456	0.204291	-0.21198	0.0981231	-0.230397	0.0716157	-0.110504	0.392538	0.0596157	0.645322	0.0788781	0.542261	0.0873741	0.542077
3353.73	0.162323	0.214709	-0.0638511	0.627065	-0.0807447	0.538721	-0.0833009	0.525907	-0.0790775	0.54716	-0.0780772	0.552254	-0.105307	0.422259	-0.0677966	0.605891	-0.0815782	0.534526	0.0270075	0.837371	0.0177827	0.892559	-0.0420117	0.749371	-0.051292	0.696426	-0.0795777	0.544622	-0.126646	0.334006	-0.0959155	0.464987	-0.0647958	0.621967	0.0163379	0.901257	0.0244512	0.852598	0.0323423	0.805792	0.00375772	0.979122
3368.46	-0.0387865	0.762278	-0.238863	0.0595813	-0.239535	0.0588516	-0.236415	0.0623021	-0.243088	0.0551144	-0.21227	0.0948865	-0.218798	0.084981	-0.205117	0.106757	-0.259985	0.0398996	-0.205501	0.106092	-0.136377	0.285748	-0.231903	0.0675807	-0.21539	0.0900446	-0.217982	0.0861724	-0.216494	0.0883789	-0.240831	0.0574648	-0.287538	0.0226364	-0.208861	0.100407	-0.156106	0.221216	-0.0988863	0.439705	0.0810918	0.563783
3382.12	-0.097207	0.44383	-0.269414	0.0316415	-0.293178	0.0190359	-0.270009	0.031256	-0.259158	0.0389377	-0.203617	0.106513	-0.214194	0.0892468	-0.203114	0.107396	-0.234112	0.0627876	-0.165201	0.191579	-0.143773	0.256348	-0.306044	0.0142215	-0.244551	0.0517028	-0.23196	0.0652967	-0.206868	0.10095	-0.223031	0.0765863	-0.264377	0.0350662	-0.200733	0.111647	-0.170971	0.176363	-0.0922619	0.46744	0.0977554	0.486197
3410.43	-0.0160714	0.899548	-0.272024	0.0299805	-0.331685	0.00767379	-0.300412	0.0161809	-0.280357	0.0251608	-0.207738	0.0995006	-0.20522	0.103742	-0.190842	0.13071	-0.172985	0.171263	-0.038141	0.764259	-0.0494505	0.697319	-0.326557	0.00871556	-0.275229	0.0280419	-0.246978	0.0493709	-0.18457	0.144027	-0.194414	0.123559	-0.154625	0.221894	-0.0737637	0.561519	-0.018544	0.884171	-0.0254121	0.841701	0.14125	0.31304
3447.96	0.048863	0.707769	-0.178741	0.167744	-0.248599	0.0536101	-0.20037	0.121406	-0.191803	0.13842	-0.106716	0.412044	-0.0933369	0.47333	-0.120307	0.35479	-0.0956108	0.462579	-0.00460074	0.972004	0.017028	0.896212	-0.242676	0.0597141	-0.175145	0.176567	-0.136753	0.292475	-0.0913802	0.482687	-0.113802	0.38155	-0.084294	0.517384	-0.0344262	0.791794	0.0359069	0.783047	0.0418826	0.748031	-0.0214159	0.882643
3474.91	0.0506409	0.6952	-0.0538642	0.676835	-0.130669	0.31055	-0.083327	0.518695	-0.0547707	0.671703	0.02007	0.876741	0.0457052	0.72366	0.0237969	0.854057	-0.00319811	0.980414	0.00229156	0.98601	-0.0508927	0.693758	-0.121201	0.347141	-0.0623253	0.629539	-0.0269699	0.834836	0.0303442	0.814501	0.0253582	0.844588	0.00133464	0.991916	-0.0330135	0.798501	-0.0191131	0.882583	-0.0397623	0.758431	0.228833	0.102731
3489.68	0.113948	0.376915	-0.0140767	0.913422	-0.0968749	0.452856	-0.0931984	0.470251	-0.0575407	0.656116	0.0247035	0.848556	0.0857949	0.506352	0.103724	0.421421	0.102969	0.424825	0.112941	0.381169	0.0935509	0.468568	-0.0941049	0.465929	-0.0710886	0.58208	-0.0457052	0.72366	0.0670091	0.60397	0.103321	0.423234	0.0762257	0.555045	0.0837803	0.516417	0.109869	0.394321	0.105739	0.41242	0.346099	0.0128542
3511.89	0.122216	0.33909	-0.198013	0.11966	-0.252016	0.0465713	-0.236655	0.062031	-0.22067	0.0822973	-0.145353	0.254986	-0.127832	0.317228	-0.112759	0.377988	-0.129752	0.309967	0.0328341	0.797936	0.0436348	0.733593	-0.256672	0.0425693	-0.206605	0.104197	-0.194412	0.126641	-0.154618	0.225692	-0.131096	0.304948	-0.0913018	0.47571	0.0199213	0.876632	0.0333141	0.795044	0.0747408	0.559548	0.0892156	0.529375
3534.61	0.114332	0.367435	-0.203526	0.106673	-0.253434	0.0435856	-0.243773	0.0524697	-0.226648	0.0718376	-0.180723	0.152682	-0.184386	0.144431	-0.168864	0.181812	-0.178709	0.157368	0.0188645	0.882181	0.0312729	0.805809	-0.263187	0.0359196	-0.219048	0.082103	-0.229899	0.0677744	-0.194048	0.124279	-0.176832	0.16183	-0.121978	0.336095	0.008837	0.94473	0.00494505	0.969118	0.0507784	0.689598	0.0144379	0.918274
3579.17	-0.0376824	0.768857	-0.105991	0.407417	-0.176747	0.165469	-0.151546	0.235132	-0.119096	0.351636	-0.0435388	0.734157	-0.0127688	0.920796	-0.00715246	0.95565	-0.0507392	0.692219	-0.0541955	0.672404	-0.0133929	0.916931	-0.170507	0.181099	-0.12668	0.321637	-0.0907258	0.478508	-0.031202	0.807789	-0.0219854	0.863951	-0.0375864	0.76943	-0.0662922	0.604865	0.0117127	0.92734	0.0302899	0.813309	0.289342	0.0374812
3591.02	0.0966575	0.44642	-0.107555	0.396652	-0.150046	0.236012	-0.103114	0.416526	-0.090522	0.475908	-0.0233059	0.854683	-0.0100275	0.937279	-0.0178571	0.888438	-0.0711081	0.575727	-0.0533425	0.674778	-0.0274267	0.829323	-0.141255	0.264839	-0.109753	0.387029	-0.0520147	0.682438	-0.0315018	0.804415	-0.0462912	0.715812	-0.0699176	0.582149	-0.0474817	0.708824	0.000137363	0.999282	0.0408883	0.747816	0.255052	0.065308
3612.12	0.105873	0.412795	-0.140082	0.277511	-0.167687	0.192662	-0.152205	0.237614	-0.144625	0.262069	-0.114559	0.375291	-0.102574	0.427588	-0.0763499	0.55532	-0.103751	0.422275	-0.0710336	0.583259	-0.00903496	0.944436	-0.196441	0.125954	-0.155845	0.22645	-0.115118	0.372952	-0.0940382	0.467225	-0.0810822	0.530999	-0.0484395	0.708501	-0.0508205	0.694858	0.030571	0.813532	0.0611627	0.636758	0.144022	0.308377
3637.28	0.0709868	0.586688	-0.2161	0.0943845	-0.238544	0.0641159	-0.230874	0.0734301	-0.22866	0.07631	-0.170251	0.189589	-0.144537	0.266411	-0.129961	0.318149	-0.172027	0.184944	-0.130065	0.317758	-0.0837882	0.520874	-0.270471	0.0350127	-0.269203	0.0359102	-0.19452	0.133043	-0.142438	0.273492	-0.119651	0.35837	-0.0604662	0.643429	-0.0533202	0.683186	-0.0787631	0.546261	-0.0214448	0.869697	0.123409	0.393199
3657.65	-0.146457	0.251365	-0.202573	0.111247	-0.216638	0.0881634	-0.240111	0.0582319	-0.199165	0.11749	-0.157978	0.215674	-0.136857	0.284044	-0.149914	0.240258	-0.19422	0.127022	-0.201565	0.113066	-0.278514	0.0274067	-0.240831	0.0574648	-0.210781	0.0972666	-0.186972	0.142048	-0.139065	0.276289	-0.178187	0.162008	-0.24424	0.0539449	-0.227919	0.0725364	-0.224414	0.0771323	-0.214526	0.0913655	0.157591	0.26452
3694.37	-0.0667832	0.596272	-0.143007	0.255093	-0.180638	0.149598	-0.171329	0.171996	-0.156774	0.211799	-0.0945367	0.452874	-0.0695367	0.581183	-0.0611014	0.627949	-0.0715472	0.570278	-0.00362762	0.977192	-0.0309441	0.80629	-0.155988	0.214123	-0.154283	0.21922	-0.126748	0.313543	-0.0902098	0.473892	-0.061451	0.625979	-0.00861014	0.945711	-0.0314248	0.803339	-0.033479	0.790759	-0.0284528	0.821627	0.0506931	0.713208
3744.41	0.0320971	0.800792	-0.331548	0.0077002	-0.395009	0.00134201	-0.358791	0.00378579	-0.324954	0.00906558	-0.24565	0.0506359	-0.2288	0.0691266	-0.221749	0.0783284	-0.212179	0.0923527	-0.0478938	0.70641	-0.0690018	0.587112	-0.383516	0.00188748	-0.335897	0.00690159	-0.299725	0.0164351	-0.23196	0.0652967	-0.230952	0.0664987	-0.174771	0.166835	-0.0711996	0.575234	-0.0402473	0.751643	-0.0447802	0.724716	0.101062	0.471498
3773.2	-0.034798	0.781026	-0.211064	0.0889474	-0.239578	0.0529047	-0.247886	0.0450226	-0.209686	0.0910891	-0.16731	0.178947	-0.149609	0.229947	-0.139464	0.263375	-0.149776	0.229423	-0.0754619	0.546158	-0.0631458	0.613674	-0.256654	0.0377851	-0.221042	0.0746016	-0.192193	0.121964	-0.143805	0.248686	-0.151362	0.224484	-0.124935	0.316738	-0.0687402	0.582557	-0.0594301	0.63473	-0.065776	0.598954	0.0712986	0.604961
3797.01	0.00737179	0.953906	-0.0362179	0.775831	-0.0276099	0.828199	-0.0235348	0.85327	-0.0326007	0.79773	-0.0322344	0.799957	-0.0568223	0.654864	-0.0636905	0.616268	-0.0790293	0.53385	-0.00938645	0.94129	-0.0549451	0.665578	-0.00792125	0.950464	-0.0374084	0.768662	-0.0567766	0.655124	-0.0712912	0.574741	-0.0603938	0.634672	-0.0367674	0.77252	-0.025641	0.840292	-0.0291667	0.818666	-0.0872711	0.491946	0.178708	0.200429
3818.32	0.0175973	0.888289	-0.166559	0.180928	-0.176871	0.155109	-0.170859	0.169805	-0.167477	0.178509	-0.157165	0.207057	-0.143304	0.250351	-0.113579	0.362981	-0.128525	0.302944	-0.0286609	0.818939	-0.0237762	0.849419	-0.149358	0.230735	-0.141008	0.258083	-0.162217	0.19269	-0.153366	0.218353	-0.125185	0.315762	-0.0879449	0.481644	-0.0416032	0.73958	-0.0378875	0.762126	-0.0400584	0.748927	0.0766419	0.578105
3841.65	-0.0620879	0.625186	-0.185943	0.141027	-0.219093	0.0820378	-0.218178	0.0833488	-0.191209	0.129963	-0.155586	0.219007	-0.12619	0.319575	-0.105769	0.404574	-0.124496	0.326155	0.0267399	0.833538	-0.0358516	0.778041	-0.197344	0.117919	-0.181136	0.151737	-0.159661	0.207063	-0.158059	0.211703	-0.126099	0.319928	-0.0718864	0.571545	-0.0003663	0.997845	-0.0260531	0.837758	-0.0459249	0.717968	0.0680088	0.625101
3842.98	-0.00292819	0.981924	-0.151642	0.234833	-0.222206	0.080146	-0.202237	0.111851	-0.16081	0.207477	-0.106807	0.4038	-0.0710925	0.578918	-0.0580357	0.650647	-0.0677803	0.596767	0.0803571	0.530346	0.0225614	0.860418	-0.197677	0.120299	-0.153226	0.229936	-0.115543	0.366265	-0.105511	0.409554	-0.077669	0.544228	-0.00974462	0.939549	0.0354743	0.782064	0.03125	0.807499	0.0220814	0.863362	0.0961145	0.489332
3867.63	-0.00947091	0.942745	0.0219451	0.867819	0.0241588	0.854623	0.0066509	0.959776	0.012205	0.926258	0.0155842	0.905923	0.0121151	0.926799	0.0230511	0.861221	0.032687	0.804187	0.0971502	0.460246	0.112253	0.39315	-0.0300413	0.819759	0.0342623	0.79495	0.0338585	0.797315	0.0192725	0.883797	0.0360106	0.784732	0.0777385	0.554931	0.159969	0.222112	0.0930216	0.479616	0.045606	0.729334	-0.00809897	0.955019
3894.49	-0.175179	0.184484	-0.038834	0.770273	-0.0357212	0.788242	-0.0291903	0.826289	-0.0252304	0.849559	-0.0244463	0.854182	-0.04337	0.744306	-0.0417617	0.753482	-0.0460576	0.72905	-0.0315091	0.81273	-0.0324964	0.806972	-0.0887731	0.503743	-0.00500482	0.96999	0.00869799	0.94787	-0.0168431	0.899245	-0.0137201	0.917855	0.0251546	0.850005	0.088315	0.505956	-0.00356247	0.978636	-0.0921921	0.487387	0.0077364	0.957925
3914.97	-0.13074	0.319404	-0.0720301	0.584436	-0.0830615	0.528074	-0.0685156	0.602947	-0.0537843	0.683169	-0.0416934	0.751775	-0.0459727	0.727242	-0.0385541	0.769931	-0.0330254	0.8022	-0.018135	0.890612	-0.0302344	0.81862	-0.0952654	0.469036	-0.0523291	0.691305	-0.0346572	0.792639	-0.0506441	0.700769	-0.0324071	0.805831	-0.00558808	0.9662	0.0448344	0.733743	-0.0211077	0.87282	-0.0756097	0.565851	-0.0381632	0.792454
3939.43	-0.0268368	0.834618	-0.00769757	0.952255	-0.0338435	0.792303	-0.0283061	0.825701	-0.0122424	0.924133	0.00275352	0.982912	-0.000290117	0.998199	0.0198388	0.877351	0.040755	0.75114	0.0927319	0.469768	0.0951419	0.458252	-0.0798	0.534138	-0.00960406	0.940449	0.0234102	0.855491	0.0166812	0.896756	0.033713	0.793087	0.0788998	0.538775	0.151141	0.237035	0.124729	0.330062	0.0410398	0.749457	0.0213704	0.879276
3955.17	0.0633691	0.624625	0.012731	0.921767	-0.0244117	0.850615	-0.00397714	0.975526	0.0219579	0.865483	0.0378606	0.77017	0.0317438	0.806514	0.0488811	0.705964	0.0659897	0.610342	0.101383	0.432998	0.0969935	0.453281	-0.0425237	0.742786	0.0328094	0.80015	0.0455811	0.725	0.036378	0.778937	0.0384432	0.766733	0.06045	0.640697	0.13324	0.301887	0.10421	0.420215	0.0241907	0.851952	0.00969941	0.945045
3967.73	-0.111128	0.389853	-0.186729	0.146169	-0.237479	0.0630921	-0.201402	0.116485	-0.157594	0.221214	-0.122733	0.341944	-0.1032	0.424758	-0.0768769	0.552585	-0.0652464	0.614379	-0.047296	0.715086	-0.0937468	0.468612	-0.234885	0.0661135	-0.181651	0.157656	-0.141634	0.272171	-0.100085	0.438942	-0.0889068	0.491976	-0.0869938	0.501376	-0.0178059	0.890745	-0.0947841	0.463684	-0.138087	0.284482	0.107939	0.446257
3989.61	0.000722423	0.995784	-0.194109	0.137022	-0.271742	0.0360199	-0.215838	0.0976575	-0.180328	0.167586	-0.124535	0.342179	-0.0786885	0.549139	-0.0614059	0.640342	-0.0800222	0.54237	-0.160989	0.218539	-0.106585	0.416624	-0.271409	0.0362552	-0.211948	0.103964	-0.158211	0.226672	-0.0612948	0.640948	-0.0562934	0.668465	-0.122256	0.351137	-0.139483	0.287007	-0.117033	0.372217	-0.132537	0.311867	0.154157	0.285118
4016.49	-0.0718518	0.578918	-0.071521	0.580671	-0.109363	0.397472	-0.112903	0.382279	-0.089018	0.491433	-0.0751515	0.561562	-0.0574419	0.657434	-0.0263969	0.838623	-0.0434315	0.737491	0.0447034	0.730091	0.0409661	0.751899	-0.0796652	0.538226	-0.0212286	0.869912	-0.0735114	0.570158	-0.105833	0.412972	-0.129354	0.316332	-0.145463	0.259285	0.0190854	0.882948	0.00399783	0.975398	-0.0678308	0.600394	-0.000345574	0.99806
4042.35	0.0245902	0.8505	-0.260444	0.0429309	-0.313115	0.0143316	-0.29963	0.0193157	-0.278213	0.0302594	-0.212586	0.0999777	-0.187414	0.147807	-0.147171	0.25698	-0.137864	0.288545	0.0169223	0.896855	0.0707033	0.587296	-0.310735	0.0151204	-0.246113	0.0561064	-0.207615	0.10831	-0.16018	0.216935	-0.16129	0.213733	-0.120095	0.355642	0.0300899	0.817553	0.10074	0.438827	0.0648863	0.618475	0.0232655	0.871265
4057.82	0.0500009	0.694786	-0.180157	0.154291	-0.214569	0.0886399	-0.220212	0.0803754	-0.204804	0.104505	-0.16779	0.185079	-0.125702	0.322308	-0.0949569	0.455443	-0.113099	0.373565	-0.0264533	0.835626	0.0587791	0.644537	-0.291117	0.0196045	-0.207264	0.100315	-0.154643	0.222421	-0.121286	0.339734	-0.106566	0.401967	-0.0284076	0.82367	0.089135	0.483664	0.0122071	0.923731	0.0273233	0.830299	0.0311263	0.824895
4075.5	0.0658125	0.614314	-0.105977	0.41629	-0.139665	0.283036	-0.148218	0.254296	-0.138454	0.287271	-0.105339	0.419114	-0.077679	0.551816	-0.0501486	0.701118	-0.0631769	0.628596	0.0465568	0.721623	0.1145	0.379582	-0.279984	0.028858	-0.157091	0.22664	-0.0738853	0.571463	-0.0106611	0.935008	0.0246392	0.850496	0.116351	0.371876	0.162772	0.210071	0.0742126	0.569755	0.076079	0.560062	0.108966	0.441918
4094.25	0.102746	0.430721	-0.108979	0.403134	-0.08144	0.532663	-0.130802	0.315	-0.144157	0.267685	-0.17097	0.187698	-0.192551	0.137092	-0.167603	0.19667	-0.137723	0.289851	0.0232015	0.859128	0.146623	0.259498	-0.210873	0.102827	-0.180653	0.163545	-0.167373	0.197296	-0.112905	0.386299	-0.0480082	0.713313	0.0701676	0.591025	0.174348	0.178997	0.0777845	0.551274	0.0544881	0.676626	-0.122081	0.393427
4109.01	0.060027	0.637515	-0.130236	0.305018	-0.120983	0.340948	-0.1629	0.198401	-0.166607	0.188239	-0.175205	0.166128	-0.162692	0.19898	-0.137425	0.278861	-0.114034	0.3696	0.034994	0.783686	0.0668584	0.599644	-0.213274	0.0906284	-0.15736	0.214303	-0.143463	0.258077	-0.118624	0.350514	-0.0766377	0.547238	0.0117702	0.926453	0.0802531	0.52844	-0.0356328	0.779836	-0.0121991	0.923781	-0.0388216	0.782555
4126.57	-0.0838645	0.51695	-0.11512	0.37294	-0.0830501	0.521043	-0.119473	0.355015	-0.140364	0.276536	-0.168722	0.189889	-0.180018	0.161488	-0.165041	0.199878	-0.142536	0.269098	-0.00974659	0.940068	0.0226136	0.861505	-0.120573	0.35057	-0.0902244	0.485556	-0.132059	0.306233	-0.178287	0.165624	-0.17551	0.172422	-0.115327	0.372076	-0.0239931	0.853148	-0.0887516	0.492736	-0.0555048	0.668301	-0.110436	0.435745
4155.99	-0.203437	0.11583	-0.14029	0.280864	-0.119784	0.357832	-0.14158	0.276422	-0.142773	0.272353	-0.178629	0.168394	-0.20588	0.111427	-0.199812	0.12261	-0.160946	0.215302	-0.047053	0.718778	0.025087	0.847811	-0.144019	0.268148	-0.130611	0.315713	-0.164652	0.204783	-0.199453	0.123296	-0.175972	0.17492	-0.129902	0.318369	0.0968703	0.457676	-0.0326246	0.802895	-0.137721	0.289857	-0.236556	0.0913308
4174.75	0.0430907	0.737377	-0.13506	0.291251	-0.13739	0.282929	-0.176361	0.16677	-0.170611	0.181258	-0.175223	0.169567	-0.174909	0.170347	-0.142479	0.265306	-0.129728	0.310891	0.0273881	0.83127	0.0974032	0.447589	-0.257015	0.042008	-0.171519	0.178913	-0.146161	0.253025	-0.119868	0.349402	-0.0657696	0.608559	0.0303402	0.813394	0.12627	0.324074	0.0362951	0.777631	-0.00162661	0.989905	-0.094934	0.498927
4196.85	-0.0287582	0.828821	-0.11299	0.394182	-0.119447	0.36754	-0.143509	0.278209	-0.135786	0.305158	-0.124791	0.346339	-0.13703	0.300707	-0.118523	0.371285	-0.0997993	0.45202	0.0306605	0.817685	0.105643	0.42584	-0.202813	0.123423	-0.15227	0.249603	-0.13916	0.293184	-0.110685	0.403964	-0.0765694	0.564342	0.0115597	0.930755	0.199843	0.129132	0.0684859	0.606273	-0.0446417	0.737075	-0.102312	0.479557
4213.67	0.0320961	0.806026	-0.188552	0.145597	-0.198186	0.125747	-0.224856	0.0814677	-0.219639	0.0889838	-0.203389	0.115919	-0.192654	0.136877	-0.16768	0.196462	-0.146527	0.259814	0.0354324	0.786318	0.119983	0.357026	-0.271047	0.0346112	-0.227031	0.0784851	-0.202972	0.116684	-0.173566	0.180985	-0.14466	0.265999	-0.0500294	0.701795	0.118148	0.364482	0.0210687	0.871963	0.0110243	0.932799	-0.0684583	0.633127
4225.83	0.0766842	0.550271	-0.118625	0.354457	-0.125402	0.327438	-0.162829	0.202288	-0.156642	0.220201	-0.145764	0.254329	-0.131769	0.303275	-0.102281	0.425065	-0.0786592	0.540017	0.071696	0.576576	0.118304	0.35577	-0.209026	0.100159	-0.158012	0.216142	-0.129485	0.311804	-0.089171	0.487064	-0.0482768	0.707117	0.0368259	0.774464	0.0929735	0.468606	0.0086164	0.946564	0.0302149	0.814151	0.0510554	0.716558
4253.94	-0.0821446	0.529112	-0.237254	0.0656126	-0.228025	0.0771524	-0.253864	0.0483599	-0.267957	0.0368104	-0.264305	0.0395574	-0.253355	0.0488263	-0.235907	0.0672048	-0.21103	0.102565	-0.0941423	0.470498	-0.022243	0.864892	-0.267851	0.0368874	-0.256336	0.046143	-0.249959	0.0520387	-0.244801	0.0572435	-0.211878	0.101161	-0.140408	0.280456	0.00115058	0.992978	-0.0999693	0.443346	-0.0555724	0.670557	-0.111943	0.43417
4270.59	-0.054883	0.671804	-0.296156	0.01943	-0.285637	0.0244206	-0.324517	0.0100734	-0.330074	0.00879324	-0.325903	0.00973985	-0.312504	0.0134039	-0.28124	0.0268069	-0.250906	0.0491811	-0.0810294	0.531268	-0.0193453	0.881365	-0.357419	0.00434582	-0.318561	0.0116219	-0.307506	0.0150468	-0.284239	0.0251589	-0.227136	0.0758389	-0.120694	0.350084	0.0113154	0.930443	-0.0871589	0.500561	-0.107055	0.40757	-0.219903	0.121014
4285.99	-0.127582	0.323063	-0.230405	0.0716058	-0.2079	0.104918	-0.232119	0.0694636	-0.238026	0.0624698	-0.226402	0.0768158	-0.230754	0.071166	-0.222796	0.0817637	-0.21621	0.0914451	-0.119845	0.353508	-0.110365	0.393135	-0.252141	0.0480388	-0.241722	0.0583902	-0.219515	0.0864802	-0.20936	0.102447	-0.184423	0.151306	-0.151918	0.238511	-0.0408464	0.752601	-0.122331	0.34354	-0.15041	0.243259	-0.189423	0.18309
4305.93	0.0466394	0.725123	-0.172531	0.190819	-0.16429	0.213132	-0.176797	0.179953	-0.201636	0.125496	-0.191116	0.146781	-0.189947	0.149304	-0.203098	0.122736	-0.177031	0.179371	-0.0461134	0.728104	-0.0339568	0.798032	-0.14699	0.265824	-0.176505	0.180683	-0.194506	0.139646	-0.210988	0.108631	-0.197487	0.133591	-0.122092	0.355988	-0.0586207	0.65841	-0.0259497	0.845013	-0.0188194	0.887315	-0.0659557	0.656034
4317.28	-0.0341618	0.793358	-0.263934	0.0401438	-0.250132	0.0495157	-0.259863	0.0434106	-0.289265	0.0240937	-0.290904	0.0232771	-0.294395	0.0216166	-0.310894	0.0150667	-0.289688	0.0238806	-0.19487	0.132133	-0.165362	0.202279	-0.255896	0.0468013	-0.261925	0.0417295	-0.294289	0.0216654	-0.306081	0.0167716	-0.301851	0.0184049	-0.27303	0.0335794	-0.221364	0.0864963	-0.160603	0.215711	-0.148493	0.252695	-0.130194	0.367499
4357.7	-0.197286	0.112244	-0.2969	0.015787	-0.301117	0.0143112	-0.316689	0.00984679	-0.325457	0.00791339	-0.323244	0.00836688	-0.281077	0.0225549	-0.262916	0.0332332	-0.260996	0.0345774	-0.159336	0.200792	-0.0274084	0.826731	-0.285753	0.0203361	-0.292725	0.0173758	-0.296691	0.0158634	-0.276693	0.0248194	-0.267717	0.0300636	-0.232523	0.0604568	-0.122221	0.327427	-0.0291619	0.815827	-0.0769231	0.538395	-0.158649	0.247317
4367.33	-0.213151	0.0857786	-0.254692	0.0393143	-0.247719	0.0451709	-0.268928	0.0293058	-0.280618	0.0227835	-0.279324	0.0234386	-0.24893	0.044105	-0.235863	0.0567792	-0.251101	0.0422459	-0.167686	0.177962	-0.0516648	0.679669	-0.239244	0.0532439	-0.244254	0.0483399	-0.262457	0.0335506	-0.240372	0.0521063	-0.243712	0.0488525	-0.222044	0.07327	-0.145559	0.242916	-0.0578019	0.644051	-0.102933	0.409908	-0.100547	0.465144
4385.34	-0.205403	0.103429	-0.228846	0.0690698	-0.223443	0.0760329	-0.261584	0.0370956	-0.267125	0.0331616	-0.238919	0.0574643	-0.192628	0.127097	-0.172756	0.171837	-0.20609	0.102261	-0.123168	0.331373	-0.0392399	0.757669	-0.219277	0.0817776	-0.231456	0.0658955	-0.226511	0.0720135	-0.177152	0.161062	-0.189698	0.133068	-0.175137	0.165937	-0.107326	0.397662	-0.0468864	0.712315	-0.0845696	0.505488	-0.0495598	0.721926
4400.09	-0.0312533	0.810622	-0.126071	0.332075	-0.106557	0.412742	-0.126124	0.331871	-0.159439	0.219089	-0.151084	0.244439	-0.118139	0.363578	-0.0822845	0.527448	-0.108937	0.402337	-0.119725	0.357135	0.0352195	0.787105	-0.0906928	0.485998	-0.114067	0.380439	-0.13432	0.301207	-0.105341	0.41812	-0.0975674	0.453437	-0.107033	0.410649	-0.075357	0.56288	-0.0270227	0.835892	-0.00951877	0.941942	-0.0615272	0.664794
4427.59	-0.217958	0.094335	-0.188524	0.149147	-0.179709	0.169457	-0.203793	0.118333	-0.201276	0.123046	-0.188197	0.149866	-0.185893	0.155009	-0.168045	0.199339	-0.179493	0.169979	-0.101234	0.441515	-0.0563975	0.668648	-0.273303	0.0346122	-0.194337	0.136781	-0.14709	0.262075	-0.124573	0.342955	-0.0975623	0.458336	-0.0388687	0.768106	-0.0212027	0.872252	-0.0744796	0.571688	-0.157433	0.229624	0.0308329	0.829936
4469.38	-0.164781	0.203888	-0.231782	0.0724107	-0.198149	0.125654	-0.247753	0.0544495	-0.2523	0.0500614	-0.22734	0.0781734	-0.191274	0.139526	-0.196827	0.128237	-0.213326	0.0987808	-0.1477	0.255261	-0.219355	0.0894477	-0.207139	0.109135	-0.254627	0.0479313	-0.244527	0.0577487	-0.234849	0.0686345	-0.206452	0.110335	-0.16917	0.191971	-0.181438	0.161343	-0.190323	0.141535	-0.182708	0.158394	0.0611647	0.669835
4504.4	-0.0674908	0.595342	-0.223764	0.0756047	-0.259112	0.0389731	-0.230952	0.0664987	-0.198718	0.115344	-0.149542	0.237602	-0.145971	0.249091	-0.17033	0.178008	-0.1913	0.129776	-0.106593	0.400906	-0.15174	0.230718	-0.263049	0.0360191	-0.214606	0.0886217	-0.183425	0.146564	-0.186081	0.14073	-0.179396	0.155759	-0.156044	0.217641	-0.104121	0.411968	-0.125458	0.32241	-0.181685	0.150483	0.0167846	0.904116
4531.91	-0.0101482	0.937082	-0.216946	0.0876591	-0.247466	0.0505359	-0.231833	0.0675096	-0.207947	0.101963	-0.175743	0.168285	-0.15232	0.233353	-0.137395	0.282911	-0.134684	0.292607	-0.0579102	0.652118	-0.0494745	0.70019	-0.257153	0.0418943	-0.194519	0.126597	-0.162842	0.20225	-0.159164	0.212768	-0.168814	0.185968	-0.141377	0.269057	-0.112787	0.378801	-0.0374339	0.770841	0.00766493	0.952457	0.155285	0.266876
4554.83	0.0123215	0.924844	0.073559	0.572256	0.0241142	0.853364	0.0250132	0.847956	0.0861449	0.5082	0.100582	0.439551	0.124008	0.340094	0.129825	0.317786	0.10899	0.402107	0.0612374	0.638387	0.00248546	0.984948	0.0326282	0.802449	0.086991	0.504031	0.104812	0.420471	0.111105	0.392992	0.123744	0.341131	0.0889476	0.494456	0.0312533	0.810622	0.0187731	0.885628	0.0429931	0.741578	0.194982	0.174807
4571.2	0.00200952	0.987861	0.0764146	0.557398	0.0303543	0.815976	0.0269699	0.836209	0.0823374	0.527182	0.0928609	0.475597	0.117715	0.365308	0.128292	0.323574	0.115865	0.372936	0.0714966	0.5831	0.00433633	0.973621	0.036753	0.778061	0.0830777	0.523464	0.0985722	0.448781	0.101639	0.434736	0.13046	0.31541	0.119831	0.356708	0.037652	0.772773	0.0158117	0.9036	0.049762	0.702639	0.144281	0.317474
4586.45	-0.061872	0.634905	0.0575886	0.658558	0.0230566	0.859736	0.00306716	0.981388	0.0638287	0.624219	0.0780539	0.548953	0.107033	0.410649	0.116922	0.368566	0.122052	0.347814	0.10899	0.402107	0.0047065	0.971357	0.0209942	0.872186	0.0498149	0.702338	0.0704389	0.588698	0.0952406	0.46432	0.125489	0.334324	0.131676	0.310889	0.0571126	0.661207	0.0409836	0.753269	0.0557906	0.668589	0.120983	0.402636
4640.45	-0.212045	0.110052	-0.288456	0.028099	-0.322386	0.0135849	-0.323305	0.0133053	-0.274293	0.037194	-0.24837	0.0601182	-0.247729	0.0608036	-0.234443	0.0764988	-0.218723	0.0990406	-0.0876193	0.513098	-0.0906254	0.49869	-0.320267	0.0142491	-0.301245	0.0215654	-0.278764	0.0340912	-0.222691	0.0929145	-0.192186	0.148376	-0.15804	0.236074	-0.068549	0.609147	-0.0846463	0.527551	-0.202747	0.126919	-0.169536	0.239186
4648.69	-0.16349	0.211397	-0.362378	0.0046583	-0.38633	0.00245694	-0.392776	0.00205238	-0.354987	0.00562477	-0.339428	0.00825536	-0.343151	0.00754331	-0.310864	0.0159624	-0.292192	0.0238344	-0.100639	0.443208	-0.105807	0.420049	-0.371714	0.00364949	-0.368769	0.00394443	-0.362656	0.00462503	-0.321756	0.0124972	-0.298916	0.0206854	-0.204946	0.116109	-0.103584	0.429923	-0.0788552	0.54829	-0.117699	0.369484	-0.210526	0.142242
4652.39	-0.230938	0.0784437	-0.313768	0.0155211	-0.337201	0.00901083	-0.348574	0.00681837	-0.306862	0.0180808	-0.283382	0.0296358	-0.276201	0.0342147	-0.260173	0.0465818	-0.236485	0.0713436	-0.0993418	0.454106	-0.126871	0.338295	-0.33222	0.0101493	-0.327561	0.0113252	-0.312932	0.0158131	-0.258553	0.0480126	-0.222949	0.0896405	-0.175675	0.183225	-0.104968	0.428822	-0.126844	0.338399	-0.207822	0.114232	-0.143658	0.32474
4683.96	-0.224537	0.0819938	-0.183712	0.156088	-0.229878	0.0748372	-0.248599	0.0536101	-0.196827	0.128237	-0.169011	0.192393	-0.140666	0.278781	-0.126282	0.331259	-0.100846	0.438344	-0.0114754	0.930003	-0.0988895	0.447317	-0.228662	0.0764213	-0.206716	0.109872	-0.185087	0.152972	-0.149445	0.249641	-0.11761	0.365741	-0.0702803	0.589539	-0.0715494	0.582821	-0.044844	0.730861	-0.0452142	0.728723	-0.133553	0.350144
4690.85	-0.136562	0.289087	-0.0774848	0.548512	-0.136612	0.288908	-0.138173	0.283393	-0.0762761	0.554783	-0.0465614	0.718695	-0.0130694	0.919607	-0.00425575	0.973888	-0.00883886	0.945631	-0.0075294	0.953699	-0.0779381	0.546169	-0.12805	0.320411	-0.0939538	0.466648	-0.0623253	0.629539	-0.0251568	0.845808	-0.000226637	0.998756	0.0101987	0.937259	-0.0503891	0.696642	-0.0472665	0.714615	-0.0248546	0.84764	0.0375922	0.7934
4715.33	-0.0549597	0.675879	0.0400111	0.760948	-0.0055571	0.96645	-0.0155043	0.90628	0.041067	0.754831	0.0507363	0.699559	0.0730759	0.578062	0.0863573	0.510788	0.0933593	0.477012	0.0963045	0.463172	0.022284	0.86555	-0.0123368	0.925399	0.0238955	0.855915	0.0397888	0.762237	0.0590164	0.653426	0.0977494	0.456463	0.108475	0.408373	0.0544596	0.678668	0.0546819	0.677428	0.0747986	0.56911	0.0968094	0.50362
4728	-0.0801163	0.538416	0.0537811	0.679869	0.027816	0.831141	0.010312	0.9371	0.0701216	0.590382	0.0697515	0.592349	0.0813326	0.53225	0.0859863	0.508984	0.083395	0.521874	0.079799	0.540031	-0.0202538	0.876662	0.0165521	0.899102	0.0478054	0.713821	0.0536753	0.680465	0.0698572	0.591786	0.0952935	0.464071	0.0921206	0.479135	0.0196721	0.880183	0.0162348	0.90103	0.0402433	0.75759	0.126519	0.376325
4765.31	-0.0902697	0.488041	-0.133421	0.304477	-0.204283	0.114189	-0.208514	0.106764	-0.144262	0.266581	-0.108144	0.405788	-0.0929138	0.475344	-0.06055	0.642168	-0.0315177	0.809048	0.0936542	0.471822	0.104019	0.424012	-0.222369	0.0850498	-0.156425	0.228011	-0.15669	0.227219	-0.0839767	0.518966	-0.0535695	0.68106	0.00512956	0.968769	0.102538	0.430667	0.178847	0.167489	0.0976732	0.452946	-0.0125457	0.931092
4792.82	0.0603107	0.640675	-0.179522	0.162317	-0.247564	0.0526218	-0.238196	0.0624641	-0.2041	0.111484	-0.168341	0.190432	-0.140742	0.274471	-0.0966231	0.454036	-0.0999471	0.438598	0.0328121	0.799706	0.0105009	0.935399	-0.236282	0.064648	-0.210194	0.101027	-0.172572	0.179407	-0.140893	0.273952	-0.110775	0.390413	-0.0884138	0.49342	0.00329883	0.979793	0.0562816	0.663183	0.0321573	0.803625	0.122346	0.387558
4817.19	-0.0550115	0.667757	-0.00451229	0.972067	-0.0663402	0.604603	-0.0444988	0.728517	0.015169	0.905942	0.0441148	0.730771	0.0927419	0.468754	0.108535	0.396201	0.0666283	0.603032	0.0509313	0.691113	-0.0383065	0.765137	-0.0384985	0.763993	-0.00321621	0.980132	0.0240015	0.851597	0.0808372	0.527886	0.0899098	0.482487	0.0451709	0.724578	-0.00355223	0.978041	0.0187692	0.883724	0.0176651	0.890529	0.252068	0.0714293
4838.94	-0.056332	0.6629	0.115157	0.371848	0.0747652	0.56267	0.0610662	0.636489	0.119337	0.354648	0.139835	0.277598	0.169651	0.186969	0.169651	0.186969	0.153232	0.233787	0.0818665	0.526072	0.029891	0.817226	0.0808088	0.531446	0.0987384	0.444178	0.114804	0.373322	0.168392	0.190298	0.171917	0.181082	0.130921	0.309612	0.0450001	0.727758	0.0652464	0.613539	0.0673617	0.602064	0.31049	0.0265894
4859.44	-0.0200952	0.877622	0.0424643	0.744649	-0.0135378	0.917434	-0.019302	0.882424	0.0410894	0.752652	0.0829191	0.524259	0.115494	0.374474	0.126653	0.329835	0.107668	0.407867	0.0706504	0.587576	0.0270756	0.835575	-0.0169223	0.896855	0.0304072	0.815661	0.0470122	0.718372	0.116552	0.370092	0.142041	0.274073	0.118244	0.363146	0.0311475	0.811251	0.059175	0.649757	0.0527234	0.685834	0.253781	0.0694623
4880.85	-0.139583	0.278471	-0.00450757	0.972334	-0.0257611	0.842148	-0.0526554	0.6837	-0.00637103	0.96084	0.0217824	0.866305	0.0500869	0.698374	0.0483241	0.708509	0.0218327	0.865999	-0.0113571	0.930132	-0.0741104	0.566104	-0.0388557	0.763779	-0.0220846	0.864466	-0.0113067	0.930442	0.0394097	0.760509	0.0494825	0.701843	0.00475939	0.970781	-0.0682682	0.597175	-0.0229911	0.858952	-0.0650953	0.614362	0.292597	0.0371968
4894.26	-0.22082	0.0846429	-0.131022	0.309237	-0.14875	0.247875	-0.16683	0.194486	-0.128957	0.316975	-0.100954	0.433979	-0.0757221	0.557669	-0.0761754	0.555307	-0.102667	0.426191	-0.0861978	0.504351	-0.155801	0.22597	-0.160333	0.212625	-0.145375	0.258858	-0.131928	0.305879	-0.0856438	0.507103	-0.0796001	0.537621	-0.0908816	0.481396	-0.153484	0.233013	-0.1003	0.436979	-0.131878	0.306065	0.209248	0.140575
4948.35	-0.0192138	0.881968	-0.270127	0.0340387	-0.299539	0.0183515	-0.292287	0.0214868	-0.28856	0.0232685	-0.218705	0.0877239	-0.195185	0.128264	-0.156959	0.222505	-0.171313	0.182638	-0.116668	0.365573	-0.0531087	0.681123	-0.295309	0.0201288	-0.300043	0.0181491	-0.258291	0.0429506	-0.182292	0.155852	-0.190753	0.137293	-0.197502	0.123729	-0.0631815	0.624831	-0.0355821	0.783183	-0.0368915	0.775405	-0.0776897	0.5879
4966.77	-0.0324696	0.803391	-0.280539	0.0288613	-0.315177	0.0136771	-0.301163	0.0186828	-0.284929	0.026372	-0.218191	0.0911925	-0.200159	0.121805	-0.162824	0.209366	-0.170756	0.18779	-0.120254	0.355003	-0.0650449	0.617615	-0.310206	0.0153007	-0.30201	0.0183413	-0.259387	0.0438064	-0.184294	0.154764	-0.192755	0.136445	-0.177684	0.170304	-0.0755685	0.561781	-0.0468535	0.719284	-0.0425172	0.744341	-0.110365	0.440716
4978.33	-0.00702576	0.956804	-0.204654	0.1105	-0.235527	0.0655268	-0.229181	0.0732968	-0.218403	0.0881712	-0.156304	0.224459	-0.145829	0.257364	-0.120647	0.349362	-0.118582	0.357719	-0.028229	0.827235	0.018962	0.883506	-0.247463	0.0527204	-0.248772	0.0514499	-0.209841	0.10161	-0.129863	0.313563	-0.138526	0.282157	-0.10725	0.405743	0.00687467	0.957735	0.0390068	0.762887	0.0374455	0.77212	-0.0560392	0.693145
5006.42	0.301904	0.0183837	-0.134796	0.299485	-0.160444	0.21617	-0.15669	0.227219	-0.153622	0.236533	-0.110947	0.393671	-0.0981491	0.450738	-0.063247	0.627388	-0.0743522	0.56811	0.00898995	0.945172	0.0900053	0.48932	-0.151084	0.244439	-0.1477	0.255261	-0.145426	0.262712	-0.0943416	0.468563	-0.0773136	0.552759	-0.0853517	0.512126	0.0413538	0.751111	0.0898995	0.489833	0.135378	0.29739	0.144124	0.318007
5026.45	0.0670822	0.607483	-0.0973389	0.455493	-0.0933397	0.474307	-0.102316	0.432663	-0.0940588	0.470894	-0.0563505	0.666214	-0.0674847	0.605325	-0.0568802	0.663264	-0.096298	0.46035	-0.0190991	0.883845	-0.0461623	0.723887	-0.114686	0.378802	-0.091725	0.482019	-0.0768817	0.555918	-0.0599078	0.646502	-0.066559	0.610294	-0.0447386	0.732078	-0.00217186	0.986746	-0.0539955	0.67939	-0.0526483	0.686971	0.19006	0.181594
5051.36	0.0320645	0.807429	-0.106252	0.41809	-0.144151	0.271059	-0.132259	0.312889	-0.119755	0.361134	-0.0945818	0.47124	-0.105363	0.422013	-0.0725201	0.580963	-0.0838566	0.523141	0.0538483	0.682082	-0.0139483	0.915666	-0.115199	0.379797	-0.093526	0.476223	-0.0855793	0.514615	-0.103362	0.430918	-0.0988052	0.451595	-0.0426785	0.745525	0.0293415	0.82352	0.013726	0.917008	-0.0346763	0.79207	0.0887878	0.535536
5067.07	-0.0704184	0.592893	-0.207168	0.112231	-0.215388	0.0983808	-0.227239	0.0807967	-0.224247	0.0849822	-0.204103	0.117762	-0.199687	0.126094	-0.181315	0.165614	-0.20663	0.113187	-0.0968159	0.461798	-0.127512	0.331599	-0.246808	0.0572924	-0.21916	0.0924875	-0.202994	0.119814	-0.192231	0.141169	-0.167227	0.201566	-0.110089	0.402393	-0.0851566	0.517683	-0.123588	0.346815	-0.120538	0.358938	0.0563607	0.694445
5081.39	-0.0989505	0.455895	-0.075767	0.568443	-0.104133	0.432522	-0.103929	0.433429	-0.085874	0.51783	-0.0592168	0.65595	-0.0545049	0.6818	-0.0302251	0.820231	-0.0413943	0.755583	0.0633853	0.633408	0.00313571	0.981195	-0.127513	0.335835	-0.0677482	0.610166	-0.0525037	0.692893	-0.0592745	0.655635	-0.0519808	0.695802	-0.0254226	0.848426	0.00608279	0.963531	0.033759	0.799625	-0.00918144	0.944977	0.255787	0.070038
5101.32	0.122423	0.350476	-0.0242845	0.853593	-0.0833565	0.52563	-0.054404	0.678978	-0.00850236	0.9486	0.0233398	0.859235	0.0352876	0.788486	0.0240622	0.85492	-0.0219505	0.867545	0.039122	0.76611	-0.0296749	0.821546	-0.0699083	0.594689	0.00416782	0.974877	0.0116143	0.929766	0.0280078	0.831429	0.0116699	0.92943	-0.0209503	0.873538	-0.0286191	0.827802	-0.0310642	0.813332	-0.0239511	0.855583	0.208344	0.146518
5134.65	-0.0335664	0.790225	-0.197509	0.114681	-0.202404	0.105832	-0.200699	0.108851	-0.211888	0.0902074	-0.174825	0.163311	-0.144799	0.249139	-0.154939	0.217249	-0.145892	0.245556	-0.0395542	0.753879	-0.0460227	0.71521	-0.17771	0.156394	-0.185795	0.13817	-0.17701	0.15805	-0.164598	0.18966	-0.171329	0.171996	-0.0957605	0.447024	-0.0729458	0.562748	0.0138112	0.912937	0.0119755	0.924491	0.0547463	0.694184
5152.23	-0.029533	0.816426	-0.113553	0.370722	-0.133013	0.293945	-0.127473	0.314652	-0.120467	0.34215	-0.0585623	0.644995	-0.0378205	0.766184	-0.0487179	0.701592	-0.0688645	0.587858	-0.00311355	0.980606	-0.0869048	0.493771	-0.124359	0.326693	-0.113187	0.372276	-0.0921703	0.467884	-0.0681319	0.591845	-0.0744505	0.557872	-0.0590659	0.642149	-0.0622253	0.624419	-0.0258242	0.839166	-0.0455586	0.720125	0.211419	0.124867
5175.52	0.0562989	0.652703	-0.0452354	0.71775	-0.054629	0.662372	-0.05346	0.669172	-0.0498695	0.690226	-0.000187872	0.998935	0.00987371	0.93724	0.0296211	0.812977	-0.0120864	0.923184	-0.0249035	0.842364	-0.111867	0.370294	-0.0463626	0.71102	-0.0316251	0.800569	-0.0185576	0.882229	0.0130467	0.917092	0.00674251	0.957161	-0.0273249	0.827251	-0.0587621	0.638547	-0.0699509	0.575919	-0.0838117	0.502543	0.190882	0.16272
5194.83	-0.283794	0.024522	-0.186396	0.143297	-0.148233	0.245614	-0.188556	0.138655	-0.200029	0.115883	-0.1899	0.135824	-0.139257	0.275621	-0.122072	0.339663	-0.141993	0.266226	-0.231423	0.0681629	-0.232191	0.0672333	-0.158602	0.213848	-0.186828	0.142359	-0.186444	0.143192	-0.148714	0.244075	-0.117416	0.358509	-0.178715	0.160752	-0.22187	0.0806128	-0.228975	0.0711952	-0.255712	0.0433702	-0.184374	0.181996
5214.63	-0.225044	0.0716173	-0.191565	0.126183	-0.169624	0.176351	-0.221766	0.0759329	-0.2184	0.0805778	-0.229764	0.0657516	-0.158086	0.207966	-0.14611	0.244844	-0.135402	0.281435	-0.170892	0.173105	-0.188811	0.131801	-0.166346	0.184951	-0.207911	0.0965217	-0.216434	0.0833955	-0.18042	0.150097	-0.138942	0.268955	-0.156818	0.211671	-0.156949	0.211286	-0.160752	0.200326	-0.16014	0.202061	-0.2093	0.128782
5262.72	-0.0371337	0.770314	-0.151007	0.232997	-0.23054	0.0669956	-0.220879	0.0795285	-0.183791	0.145748	-0.115614	0.362059	-0.0636447	0.616522	-0.0320055	0.801349	-0.0451007	0.722824	0.0586996	0.644218	0.0636905	0.616268	-0.223077	0.0765246	-0.181868	0.150067	-0.140751	0.26656	-0.0715201	0.573511	-0.0564103	0.65721	-0.0404304	0.750549	0.060119	0.636216	0.0686813	0.588854	0.0677656	0.593842	0.1199	0.39246
5326.71	-0.0632967	0.625021	-0.152693	0.236095	-0.188568	0.142166	-0.21065	0.100299	-0.19613	0.126566	-0.153678	0.233052	-0.117021	0.365046	-0.0867106	0.502775	-0.110118	0.394203	0.0223215	0.863277	0.0701643	0.587888	-0.171202	0.183367	-0.179734	0.162161	-0.167534	0.193074	-0.178973	0.163975	-0.192494	0.133896	-0.144919	0.261092	0.0172802	0.893952	-0.0161797	0.900671	0.0527942	0.683621	-0.0367036	0.796155
5339.53	-0.083558	0.511542	-0.207875	0.099294	-0.227262	0.0709229	-0.256942	0.0404058	-0.247095	0.0490175	-0.212031	0.0925696	-0.178467	0.158258	-0.149927	0.237019	-0.16769	0.185343	-0.020953	0.869465	0.0230247	0.856688	-0.210349	0.0952464	-0.237371	0.0589414	-0.234699	0.061936	-0.235114	0.0614635	-0.231983	0.0651054	-0.166597	0.188266	0.000338145	0.997884	-0.0667123	0.600443	-0.00653915	0.9591	0.0121386	0.931937
5354.95	0.016523	0.900284	-0.068335	0.603905	-0.116438	0.375632	-0.141739	0.280019	-0.118811	0.365915	-0.0885293	0.501175	-0.0528784	0.688229	-0.0114814	0.930618	-0.000423392	0.997438	0.188809	0.148522	0.172795	0.186747	-0.102824	0.434337	-0.11186	0.39482	-0.115208	0.380734	-0.118495	0.367197	-0.110394	0.40108	-0.0575217	0.662438	0.109584	0.404568	0.087276	0.507277	0.153019	0.243116	-0.0732054	0.617159
5379.17	0.0227273	0.857121	-0.124038	0.324065	-0.229283	0.0663307	-0.198033	0.113706	-0.144406	0.250438	-0.0627622	0.618616	0.00122378	0.992397	0.00445804	0.971942	-0.0118444	0.925316	0.0850524	0.499617	0.131993	0.293812	-0.219318	0.0792891	-0.17701	0.15805	-0.112719	0.370429	-0.0354895	0.778499	-0.0161276	0.898384	0.0175262	0.889613	0.0973339	0.439566	0.0688374	0.584999	0.136014	0.279251	0.135885	0.327217
5407.47	-0.0912587	0.468749	-0.00380245	0.976087	-0.0254808	0.840011	-0.0384178	0.760738	-0.0207168	0.869656	0.0162587	0.897561	0.040778	0.746513	0.0248689	0.843807	0.00262238	0.98355	-0.0346154	0.783823	-0.0942308	0.454343	-0.0227273	0.857121	-0.0248252	0.844079	-0.000786713	0.995161	0.0069493	0.956198	-0.00423951	0.973323	-0.0262675	0.835136	-0.0307692	0.807364	-0.0642483	0.610317	-0.0624563	0.620331	0.145288	0.294529
5459.37	-0.108398	0.397748	-0.174086	0.172398	-0.20601	0.105267	-0.198435	0.118988	-0.173214	0.174592	-0.12609	0.324769	-0.106887	0.404398	-0.0805653	0.530211	-0.0772596	0.547274	-0.0386789	0.763438	-0.0521	0.685091	-0.170527	0.181477	-0.148713	0.244741	-0.131233	0.305263	-0.123826	0.333603	-0.122525	0.338746	-0.129587	0.31142	-0.129682	0.311062	-0.0314088	0.806946	-0.0783446	0.541645	0.105427	0.452461
5484.45	-0.0576943	0.65797	-0.036753	0.778061	-0.0777366	0.550582	-0.0936542	0.471822	-0.0785828	0.546242	-0.0290851	0.82355	0.00417768	0.974592	0.0295611	0.820708	0.00946589	0.942265	0.117768	0.365092	0.0877314	0.500396	-0.0528821	0.684938	-0.0675304	0.604214	-0.033633	0.79649	-0.0200423	0.877942	0.00629297	0.961654	0.0649921	0.617901	0.102274	0.431861	0.0955579	0.462828	0.0835008	0.521345	0.198738	0.162089
5514.36	-0.013976	0.914041	-0.0369923	0.774807	-0.0820679	0.525051	-0.0758228	0.557144	-0.0887663	0.491693	-0.0381506	0.767946	0.0143789	0.911568	0.040417	0.754575	0.0219335	0.865385	0.0570875	0.658657	0.0362872	0.778992	-0.0389565	0.763184	-0.0795497	0.537879	-0.0581955	0.652453	-0.0213795	0.868759	0.0254086	0.844283	0.0608144	0.637883	0.0436403	0.735682	0.0395105	0.759915	0.0374455	0.77212	0.175135	0.214297
5544.13	0.046851	0.71476	0.0401786	0.754007	-0.0138249	0.914256	0.00604839	0.962514	0.0106567	0.933889	0.0551075	0.667212	0.0849174	0.507208	0.09375	0.463918	0.0731087	0.568175	0.078773	0.538505	0.0532834	0.677612	0.0245776	0.848074	0.00672043	0.958335	0.0326421	0.799093	0.0616359	0.630511	0.0863575	0.50001	0.114055	0.372503	0.0480991	0.707497	0.078581	0.539498	0.0519393	0.685315	0.146413	0.295497
5585.09	0.0524332	0.68072	-0.0804534	0.527408	-0.111297	0.381272	-0.118781	0.349872	-0.0972677	0.444498	-0.042499	0.738801	-0.0165813	0.896531	0.00610845	0.961792	-0.00452117	0.971716	0.0547351	0.667506	0.0179083	0.888301	-0.0789185	0.535342	-0.073727	0.562603	-0.0519852	0.683303	-0.0534864	0.674662	-0.0605639	0.634503	-0.0730527	0.566191	-0.141711	0.263998	0.0413359	0.745705	0.0231454	0.855946	0.214588	0.122829
5600.72	-0.0170203	0.895538	-0.0641953	0.620107	-0.0950213	0.462561	-0.110535	0.392404	-0.0843614	0.514461	-0.0362745	0.77955	-0.0172869	0.893911	-0.00032187	0.998019	0.00243514	0.985013	0.110512	0.392502	0.0596401	0.645186	-0.0584797	0.65164	-0.0541549	0.675914	-0.041314	0.749861	-0.0575194	0.657	-0.0730738	0.572462	-0.0830665	0.52096	-0.136944	0.288525	0.0785646	0.543872	0.0362134	0.779913	0.174646	0.215599
5618.43	0.0680249	0.605552	-0.058948	0.654591	-0.100236	0.446053	-0.107209	0.414887	-0.0873936	0.506703	-0.0388593	0.76816	0.000135218	0.999182	0.0192149	0.884142	0.0459596	0.727317	0.143808	0.272988	0.0292598	0.824372	-0.0684902	0.603082	-0.0838879	0.523963	-0.0508288	0.69973	-0.0272423	0.836309	-0.0167531	0.898903	-0.039293	0.765646	-0.128203	0.328965	0.0325966	0.804718	0.101629	0.439722	0.00169383	0.990588
5635.04	-0.00952809	0.941409	-0.140805	0.275014	-0.167487	0.193201	-0.162454	0.207117	-0.144413	0.262778	-0.091766	0.478101	-0.052715	0.684071	-0.0393104	0.761624	-0.0541439	0.675976	-0.0582403	0.652975	-0.143043	0.267381	-0.132361	0.305117	-0.104609	0.418426	-0.0754476	0.560017	-0.0867326	0.502667	-0.0935842	0.469387	-0.130143	0.313365	-0.223829	0.0803204	-0.146054	0.257335	-0.080301	0.534977	0.100937	0.472049
5653.34	-0.0320417	0.806349	-0.136082	0.295689	-0.162137	0.211879	-0.165141	0.203422	-0.147975	0.255083	-0.0935009	0.47354	-0.0529368	0.685345	-0.0429512	0.742404	-0.061151	0.639669	-0.0516828	0.692423	-0.123783	0.341892	-0.129139	0.321246	-0.105311	0.419242	-0.0757108	0.561968	-0.0879759	0.500179	-0.0978864	0.45295	-0.134733	0.300548	-0.236796	0.0661508	-0.127559	0.327251	-0.0657555	0.614622	0.124882	0.377718
5660.67	-0.0174593	0.893758	-0.106065	0.415898	-0.132707	0.307942	-0.13331	0.305731	-0.117327	0.36785	-0.0639822	0.624218	-0.0264749	0.8395	-0.017998	0.8905	-0.0365208	0.779916	-0.0307944	0.813749	-0.108913	0.403419	-0.105938	0.416461	-0.0742205	0.569714	-0.039934	0.759937	-0.0540146	0.679283	-0.0664499	0.610881	-0.106986	0.41184	-0.226008	0.0798764	-0.109417	0.401232	-0.057337	0.660724	0.191938	0.172835
5714.61	0.000982096	0.994093	-0.0452519	0.726294	-0.106797	0.407739	-0.0781899	0.54487	-0.0481731	0.70938	-0.0177533	0.890894	-0.00727758	0.955251	-0.000277001	0.998445	-0.00929214	0.94284	0.031553	0.807246	-0.0280275	0.82845	-0.0887663	0.491693	-0.0509431	0.69347	-0.0154365	0.905081	-0.0181058	0.888738	-0.00234192	0.985699	0.0190124	0.883198	-0.0176022	0.891818	0.00299665	0.981658	0.00229156	0.98601	0.0868687	0.540306
5737.34	0.0252848	0.847626	-0.102084	0.436662	-0.174159	0.182785	-0.14404	0.271432	-0.113087	0.388638	-0.0679078	0.605299	-0.0338983	0.796637	-0.0181717	0.89022	-0.0253959	0.846964	-0.00978049	0.940861	-0.0281745	0.830439	-0.152209	0.244954	-0.121534	0.354007	-0.0749653	0.568247	-0.0419561	0.749692	-0.018394	0.888884	-0.000222284	0.99882	-0.0333426	0.799904	0.00288969	0.982631	-0.00355654	0.978585	0.0345771	0.80584
5755.37	-0.010249	0.936949	-0.0350281	0.78648	-0.101659	0.430763	-0.0680668	0.59826	-0.0353806	0.784381	0.000629548	0.996269	0.0250057	0.846724	0.020624	0.873363	0.0110549	0.931991	0.0297902	0.817832	-0.0389565	0.763184	-0.0774848	0.548512	-0.0566342	0.661202	-0.0121125	0.925487	0.000831004	0.995025	0.0253078	0.844893	0.0526051	0.683987	-0.02561	0.843062	-0.00667321	0.958977	0.0107023	0.93416	0.0698856	0.619011
5765.21	-0.0229649	0.86055	-0.0638033	0.62519	-0.0983329	0.450882	-0.0957394	0.462969	-0.0762483	0.559187	-0.0414709	0.75099	-0.0211979	0.871185	-0.00940936	0.942625	-0.00695665	0.957565	0.0480855	0.712871	0.00389749	0.976218	-0.0781459	0.549421	-0.0489534	0.707918	-0.0244963	0.851353	-0.045542	0.727452	-0.0522022	0.689488	-0.064154	0.623285	-0.113598	0.38337	0.033018	0.800567	0.0449595	0.730805	0.114303	0.41509
5767.59	0.0198182	0.878278	0.00798267	0.950906	-0.0566845	0.660919	-0.0177533	0.890894	0.0149833	0.907861	0.0496336	0.700975	0.0660522	0.609156	0.0544685	0.673412	0.0346755	0.78858	0.0321573	0.803625	-0.0237969	0.854057	-0.0320062	0.80453	-0.0137745	0.915277	0.029891	0.817226	0.0396112	0.759321	0.0545693	0.672842	0.06298	0.625938	-0.0209766	0.871214	0.00621994	0.961772	0.0237969	0.854057	0.122493	0.382228
5801.69	0.0196167	0.879508	-0.0388054	0.764076	-0.113747	0.377764	-0.0821687	0.524541	-0.0525043	0.68456	0.0133716	0.917751	0.0416761	0.747177	0.048022	0.710252	0.018962	0.883506	0.0321573	0.803625	0.0165445	0.898292	-0.098134	0.446982	-0.0788447	0.541499	-0.0133212	0.918061	0.0246531	0.848861	0.0423812	0.743044	0.0307975	0.811779	-0.00496084	0.969538	0.0301428	0.815712	0.0444461	0.730983	0.0831425	0.557882
5810.61	-0.0781031	0.535398	-0.217701	0.0815708	-0.25896	0.0375392	-0.233872	0.0609684	-0.226879	0.0692881	-0.167483	0.181936	-0.16403	0.19121	-0.143969	0.251886	-0.165734	0.186589	-0.0812063	0.519265	-0.0546766	0.664594	-0.242133	0.0522069	-0.23208	0.0630187	-0.176661	0.158884	-0.15896	0.205439	-0.155157	0.216596	-0.148601	0.236824	-0.107867	0.391478	-0.047465	0.70668	-0.0472465	0.70797	0.0305991	0.826146
5847.41	-0.164151	0.202347	-0.216865	0.0904436	-0.227704	0.0750891	-0.233939	0.0672449	-0.238255	0.0622104	-0.220972	0.0843601	-0.21596	0.0918304	-0.192118	0.134673	-0.208003	0.104743	-0.145898	0.257849	-0.11074	0.39152	-0.239553	0.0607565	-0.218731	0.087639	-0.197841	0.123226	-0.209834	0.101653	-0.200991	0.117247	-0.172595	0.179775	-0.143652	0.265329	-0.145414	0.259449	-0.0892767	0.490169	-0.0131161	0.926471
5867.34	-0.186238	0.150695	-0.211194	0.102292	-0.215753	0.0949279	-0.239253	0.0633059	-0.247757	0.0542113	-0.227332	0.0780805	-0.218773	0.0902824	-0.183085	0.157854	-0.185742	0.151805	-0.0657638	0.614577	-0.0427297	0.743687	-0.215168	0.0958488	-0.196601	0.128863	-0.197782	0.126535	-0.216438	0.0938582	-0.215908	0.0946847	-0.190763	0.140847	-0.126858	0.329936	-0.0880172	0.499977	-0.0714375	0.584309	0.0627145	0.665256
5875.72	0.0145645	0.911295	-0.0611036	0.639928	-0.0770503	0.555049	-0.0999516	0.443427	-0.104359	0.423482	-0.0933604	0.474209	-0.0829912	0.524861	-0.054362	0.677333	-0.043938	0.736697	0.0991958	0.446899	0.140076	0.281609	-0.132543	0.308547	-0.0874378	0.502814	-0.0637128	0.625681	-0.0586765	0.653298	-0.0534535	0.682436	-0.0373278	0.775179	0.037488	0.774239	0.0476088	0.715596	0.115586	0.375048	-0.170738	0.230955
5888.01	0.0078051	0.95199	-0.0830377	0.521105	-0.102904	0.426092	-0.118193	0.36023	-0.124738	0.334054	-0.105619	0.413921	-0.0942511	0.466213	-0.0745434	0.564742	-0.0745716	0.564594	0.0743229	0.565897	0.114066	0.377363	-0.152574	0.236467	-0.118337	0.359643	-0.0829603	0.521495	-0.0707158	0.584949	-0.0693506	0.592235	-0.0491144	0.704624	0.0265024	0.837987	0.0376317	0.771522	0.101232	0.43369	-0.136487	0.329798
5906.78	0.0603361	0.644144	-0.138617	0.286699	-0.150632	0.246555	-0.181296	0.162026	-0.184231	0.155223	-0.171309	0.186812	-0.153157	0.238631	-0.121643	0.350367	-0.104283	0.423821	0.0636884	0.625814	0.127515	0.327419	-0.220623	0.0875261	-0.202927	0.116768	-0.167195	0.197778	-0.121466	0.35107	-0.0842111	0.518765	-0.0332701	0.799076	0.0530665	0.684614	0.0371764	0.776067	0.0961169	0.461198	-0.170149	0.237467
5917.29	0.0655807	0.618599	-0.0251336	0.848824	-0.0494384	0.70757	-0.0799642	0.543623	-0.0790431	0.548289	-0.0657458	0.617714	-0.0458272	0.728072	-0.0157031	0.905209	0.00142295	0.991391	0.181551	0.165053	0.2041	0.117768	-0.117264	0.372231	-0.0726258	0.581324	-0.0425003	0.74713	-0.0260031	0.843659	-0.00693499	0.95806	0.0146624	0.911464	0.0922611	0.483231	0.123406	0.347531	0.175257	0.180449	-0.153802	0.281228
5917.82	0.0825835	0.534055	-0.0209318	0.874963	-0.0450337	0.73485	-0.071338	0.591324	-0.0769334	0.562486	-0.0534061	0.687883	-0.0204552	0.877788	0.00336361	0.979829	0.0145611	0.912839	0.18409	0.162796	0.184274	0.162369	-0.104188	0.432278	-0.0662284	0.618221	-0.0246279	0.853111	-0.0121327	0.927332	-0.0031638	0.981027	0.0172639	0.896741	0.0837756	0.528149	0.100512	0.44878	0.165621	0.20998	-0.132551	0.358813
5949.12	-0.03323	0.799314	-0.148843	0.252275	-0.17415	0.179499	-0.207939	0.107816	-0.202805	0.116991	-0.17015	0.189856	-0.149168	0.251229	-0.129429	0.320148	-0.12469	0.338338	0.0902099	0.489316	0.0825752	0.526948	-0.221326	0.0864956	-0.19682	0.128428	-0.165871	0.201404	-0.141237	0.2776	-0.122665	0.346302	-0.0677022	0.60416	-0.0356007	0.785327	-0.0116112	0.92923	0.082095	0.529361	-0.0259169	0.858209
5983.38	0.0194448	0.883782	-0.194029	0.140884	-0.222835	0.0898084	-0.248018	0.0582235	-0.242011	0.0647896	-0.214729	0.102429	-0.181872	0.168012	-0.158939	0.229218	-0.164307	0.21367	0.0217491	0.870122	0.0171698	0.897301	-0.305981	0.0184317	-0.26041	0.0463752	-0.200089	0.128652	-0.151937	0.250653	-0.114537	0.387699	-0.0387541	0.770733	-0.0287233	0.829025	-0.0427127	0.748052	0.0841661	0.52622	0.0378004	0.79228
6013.27	-0.0971321	0.452633	-0.158753	0.217794	-0.184373	0.151419	-0.194715	0.129382	-0.198983	0.121031	-0.167193	0.193996	-0.127915	0.321792	-0.118113	0.360558	-0.143099	0.267192	0.0133457	0.918003	-0.0495765	0.701974	-0.18296	0.154633	-0.22539	0.0781798	-0.183654	0.153047	-0.152722	0.236007	-0.143368	0.266284	-0.113504	0.379734	-0.0678762	0.600149	-0.0425304	0.742747	-0.00495947	0.969483	-0.0148138	0.916154
6045.21	0.150194	0.247946	-0.076386	0.558475	-0.104303	0.423731	-0.126271	0.332201	-0.134029	0.303103	-0.101325	0.437156	-0.0632041	0.628448	-0.0371818	0.776035	-0.0508319	0.69724	0.107561	0.409315	0.13723	0.291595	-0.121979	0.349027	-0.154077	0.235789	-0.122319	0.347676	-0.0805962	0.536931	-0.0609344	0.640857	-0.0319194	0.807073	0.0265609	0.838985	0.0942614	0.469934	0.189681	0.143157	-0.0476982	0.737032
6053.25	0.066069	0.606925	-0.132335	0.301185	-0.158984	0.213294	-0.182791	0.151595	-0.188429	0.139155	-0.155984	0.22217	-0.117415	0.359423	-0.0934127	0.466499	-0.10676	0.40496	0.0507641	0.692759	0.111445	0.384537	-0.1523	0.233418	-0.179705	0.158746	-0.162655	0.202776	-0.147087	0.249995	-0.138612	0.278628	-0.130196	0.309134	-0.0828581	0.518534	0.0215128	0.867093	0.162468	0.203302	-0.0126925	0.928126
6090.5	0.00520134	0.967463	-0.150818	0.234211	-0.160539	0.205072	-0.200088	0.112914	-0.211271	0.0937717	-0.185097	0.143119	-0.151357	0.232525	-0.127722	0.314529	-0.146955	0.246548	0.0162039	0.898874	0.0762142	0.549461	-0.199001	0.114924	-0.191512	0.129527	-0.174	0.169108	-0.164959	0.19271	-0.146681	0.24744	-0.10506	0.408686	-0.0859288	0.499592	-0.0072008	0.954966	0.115388	0.363907	-0.0381401	0.784229
6123.26	0.0265749	0.840265	-0.12849	0.327874	-0.13526	0.302811	-0.186669	0.153263	-0.196768	0.131845	-0.161904	0.216498	-0.115185	0.380826	-0.0821159	0.532797	-0.0970584	0.460672	0.0689672	0.600554	0.0828784	0.528987	-0.208435	0.110005	-0.217045	0.0957577	-0.171828	0.189264	-0.11089	0.398956	-0.0737883	0.575273	-5.39599e-05	0.999674	0.0435434	0.741138	0.0391756	0.766327	0.094313	0.473511	-0.0178407	0.90213
6155.5	0.142216	0.261575	-0.0987637	0.436538	-0.187775	0.137101	-0.15206	0.229725	-0.133242	0.293109	-0.0542125	0.669778	-0.0110348	0.930978	0.00151099	0.990661	-0.0325092	0.798287	0.0457418	0.719046	0.0516941	0.684291	-0.162134	0.200046	-0.119551	0.345853	-0.0749542	0.555204	-0.022848	0.85751	-0.0260073	0.83804	-0.0394689	0.756298	0.052381	0.680322	0.082967	0.513611	0.0871337	0.49263	0.180239	0.196537
6174.38	-0.0273212	0.830312	-0.232518	0.0644705	-0.282042	0.023951	-0.273728	0.0286219	-0.244937	0.0510928	-0.211727	0.0930477	-0.163771	0.195978	-0.125323	0.323781	-0.144575	0.254369	-0.0803879	0.527745	0.0218279	0.864065	-0.310005	0.0126701	-0.252344	0.0442572	-0.204456	0.105108	-0.154301	0.223457	-0.143747	0.257126	-0.119881	0.345399	-0.0574194	0.652225	-0.00352433	0.97795	-0.023273	0.85516	-0.106642	0.447241
6193.06	-0.161502	0.213127	-0.215918	0.0946799	-0.237335	0.0656923	-0.215918	0.0946799	-0.207668	0.108218	-0.164305	0.205211	-0.142623	0.272097	-0.141354	0.276421	-0.173347	0.181104	-0.188948	0.144474	-0.118086	0.363794	-0.25357	0.0488901	-0.198942	0.124124	-0.156795	0.226902	-0.135854	0.295682	-0.171761	0.185177	-0.173823	0.179895	-0.161555	0.212976	-0.157906	0.223597	-0.166155	0.200099	0.049412	0.733279
6227.06	-0.123656	0.333396	-0.116311	0.363071	-0.0769009	0.548226	-0.124232	0.331135	-0.155002	0.224531	-0.185196	0.145926	-0.162394	0.202991	-0.15889	0.21301	-0.128792	0.313584	-0.0642281	0.616178	-0.129032	0.312677	-0.0747888	0.559295	-0.112327	0.379827	-0.156634	0.219642	-0.171467	0.178627	-0.15097	0.236933	-0.0981183	0.443279	-0.0849654	0.506967	-0.122648	0.337376	-0.173819	0.172674	-0.0844012	0.547925
6241.1	-0.11467	0.366919	-0.147807	0.243789	-0.128395	0.311966	-0.147172	0.245843	-0.150771	0.234359	-0.172542	0.172763	-0.180549	0.153382	-0.173159	0.17121	-0.136245	0.283048	-0.0658508	0.605166	-0.0996192	0.433511	-0.140494	0.268163	-0.162148	0.200507	-0.171601	0.175152	-0.151372	0.232476	-0.115189	0.364741	-0.106589	0.401866	-0.0606948	0.633769	-0.125411	0.323436	-0.16894	0.182042	-0.149404	0.285635
6281.79	-0.159239	0.224258	-0.265107	0.040648	-0.232948	0.0732641	-0.267861	0.0385296	-0.270348	0.0366958	-0.294609	0.0223128	-0.299511	0.0200803	-0.291073	0.0240509	-0.287143	0.0261156	-0.20852	0.109856	-0.260565	0.0443516	-0.31048	0.0157622	-0.306118	0.0173731	-0.267392	0.0388839	-0.216443	0.0967047	-0.1309	0.318804	-0.0770782	0.558307	-0.169107	0.196471	-0.250571	0.0534818	-0.249699	0.0543458	-0.0754657	0.598663
6305.27	-0.118059	0.364847	-0.0787296	0.546433	-0.0468485	0.71995	-0.0848661	0.515507	-0.0828216	0.525711	-0.126418	0.331632	-0.151426	0.244044	-0.132445	0.308906	-0.111282	0.393206	-0.0627174	0.631101	-0.0941333	0.470541	-0.061752	0.636376	-0.0928983	0.476408	-0.105192	0.419769	-0.0933677	0.474174	-0.0343176	0.792889	-0.0147755	0.910016	-0.0873369	0.503309	-0.0978405	0.453163	-0.135339	0.29836	-0.0255154	0.857506
6315.61	-0.0222612	0.865932	-0.0789857	0.548581	-0.0535125	0.684686	-0.0853645	0.516657	-0.0875541	0.50592	-0.122784	0.349988	-0.131243	0.317529	-0.117379	0.371761	-0.0942702	0.473713	-0.0398209	0.762589	-0.0904875	0.491717	-0.064201	0.626017	-0.07934	0.546783	-0.0897492	0.495272	-0.0864443	0.511348	-0.0394789	0.764569	-0.017226	0.896064	-0.092114	0.483932	-0.0852013	0.517463	-0.0847894	0.519497	-0.104528	0.465404
6376.51	-0.015313	0.905052	-0.206605	0.104197	-0.21203	0.0952672	-0.239055	0.0593721	-0.233631	0.065518	-0.197053	0.121492	-0.15193	0.233938	-0.108631	0.395782	-0.116551	0.362076	-0.200509	0.114997	-0.145929	0.253093	-0.203293	0.109962	-0.208285	0.101364	-0.216638	0.0881634	-0.154234	0.226857	-0.12092	0.344267	-0.16249	0.202721	-0.170987	0.17986	-0.15025	0.239196	-0.155482	0.223085	0.0242003	0.863434
6415.06	-0.158065	0.219819	-0.227372	0.0755269	-0.226531	0.0766441	-0.25068	0.0493926	-0.248139	0.0518214	-0.223178	0.0812268	-0.204454	0.110937	-0.178619	0.164825	-0.181699	0.157544	-0.0684322	0.597159	-0.0645169	0.618352	-0.287223	0.0236054	-0.252381	0.0478197	-0.22346	0.0808338	-0.160176	0.213644	-0.120424	0.351172	-0.0789883	0.541695	-0.0452378	0.72699	-0.0923566	0.475261	-0.104885	0.417193	0.069979	0.625579
6479.17	-0.0155299	0.906249	-0.278668	0.0310794	-0.309401	0.0161485	-0.314299	0.0144586	-0.298038	0.02073	-0.257722	0.0468076	-0.227051	0.0810545	-0.19273	0.140119	-0.17698	0.176136	-0.0291006	0.825312	-0.0235775	0.858084	-0.372944	0.0033385	-0.282202	0.0289217	-0.223544	0.0859893	-0.184803	0.157488	-0.15533	0.235986	-0.124401	0.343626	-0.113497	0.387892	-0.0441497	0.737661	-0.028158	0.830886	0.00535693	0.970859
6519.82	0.0553487	0.673714	-0.164212	0.209365	-0.234009	0.0720703	-0.206669	0.113024	-0.165157	0.206729	-0.0910809	0.48787	-0.0603501	0.64611	-0.0570158	0.664462	-0.111698	0.394522	-0.108197	0.409581	-0.151542	0.247047	-0.209836	0.107518	-0.165046	0.207038	-0.129091	0.324699	-0.0664629	0.613013	-0.0826341	0.529235	-0.139817	0.285848	-0.142317	0.277252	-0.139483	0.287007	-0.0602945	0.646414	0.189327	0.187897
6563.58	-0.0231474	0.858269	-0.139461	0.279668	-0.155408	0.22777	-0.164109	0.202465	-0.152746	0.235932	-0.110831	0.391132	-0.082361	0.524518	-0.0599817	0.643291	-0.101877	0.430752	-0.0776001	0.548844	-0.0641865	0.620155	-0.182869	0.154841	-0.134699	0.296576	-0.0982689	0.447335	-0.0846602	0.512967	-0.109867	0.39529	-0.110546	0.392358	-0.0949404	0.462944	-0.0154739	0.904983	-0.00293313	0.981949	0.196935	0.161711
6589.81	-0.454013	0.000217183	-0.300067	0.0171986	-0.3173	0.011576	-0.334197	0.00768956	-0.293491	0.0198934	-0.231759	0.067755	-0.212366	0.0947345	-0.238575	0.0598963	-0.274434	0.0298279	-0.354551	0.00456583	-0.395737	0.00143731	-0.329733	0.0085848	-0.305924	0.0150693	-0.279522	0.0268348	-0.21635	0.0885948	-0.254752	0.0441836	-0.292963	0.0201247	-0.41009	0.000928938	-0.339958	0.0066562	-0.381288	0.00219067	0.0449144	0.749464
6608.22	-0.391417	0.00163336	-0.180588	0.156359	-0.183612	0.149452	-0.197677	0.120299	-0.175355	0.168866	-0.146745	0.250426	-0.142137	0.265737	-0.155482	0.223085	-0.18102	0.155358	-0.251344	0.0471738	-0.310052	0.0137087	-0.172043	0.177156	-0.182124	0.152821	-0.176699	0.165585	-0.144297	0.258483	-0.179435	0.159052	-0.213326	0.0932253	-0.297379	0.0182596	-0.250048	0.0483539	-0.291763	0.0206588	-0.00354074	0.980125
6636.17	-0.251632	0.0469148	-0.0759409	0.553244	-0.0713806	0.577377	-0.078629	0.53925	-0.0753648	0.556266	-0.0608679	0.634785	-0.0639401	0.617763	-0.0691724	0.589235	-0.0908218	0.478041	-0.171611	0.178258	-0.210637	0.0974994	-0.0495392	0.699149	-0.077765	0.543729	-0.0876536	0.493579	-0.0625	0.625718	-0.0853015	0.505283	-0.0911098	0.476642	-0.208669	0.100725	-0.167819	0.188154	-0.202669	0.111075	0.224502	0.109588
6676.36	-0.159936	0.206274	-0.11891	0.34846	-0.145788	0.249691	-0.137134	0.279139	-0.120101	0.343629	-0.08837	0.486493	-0.0696429	0.583636	-0.0524725	0.679793	-0.0877289	0.48967	-0.16598	0.189472	-0.212179	0.0923527	-0.11717	0.355597	-0.117949	0.352393	-0.106777	0.400094	-0.0735348	0.562737	-0.0725733	0.567867	-0.104075	0.412175	-0.204212	0.105477	-0.203114	0.107396	-0.194093	0.124189	0.117511	0.39741
6692.38	-0.21755	0.0868084	-0.128072	0.316314	-0.156826	0.219072	-0.153466	0.2292	-0.138393	0.278634	-0.107623	0.400201	-0.0924539	0.470141	-0.0811252	0.526413	-0.09327	0.466218	-0.142665	0.263951	-0.198541	0.118662	-0.132776	0.29875	-0.135465	0.289006	-0.132873	0.298398	-0.100086	0.434152	-0.0927899	0.468523	-0.0992704	0.437923	-0.18894	0.137841	-0.168011	0.187644	-0.178379	0.16155	0.174115	0.212435
6754.93	-0.128463	0.331297	-0.223144	0.0893969	-0.281414	0.0311771	-0.272122	0.0373903	-0.257802	0.0489605	-0.204676	0.119809	-0.181414	0.16871	-0.18685	0.156146	-0.20713	0.115361	-0.158679	0.229342	-0.23308	0.0757637	-0.267621	0.0407516	-0.252367	0.0540605	-0.239626	0.0677285	-0.197078	0.13441	-0.195792	0.137009	-0.192577	0.143673	-0.191116	0.146781	-0.185856	0.158389	-0.180596	0.170664	0.0881615	0.546925
6805.73	0.0974289	0.450266	-0.171514	0.182119	-0.236333	0.0645897	-0.19302	0.132618	-0.183098	0.154008	-0.13495	0.294858	-0.1349	0.295039	-0.141094	0.273262	-0.142001	0.270167	-0.0693762	0.591224	-0.0166956	0.897367	-0.228728	0.0738789	-0.191962	0.134784	-0.178817	0.163994	-0.129511	0.314887	-0.134799	0.295402	-0.118632	0.357514	-0.027675	0.830578	-0.00621994	0.961772	-0.00586739	0.963946	0.00987912	0.944584
6878.58	-0.132986	0.301992	-0.151016	0.240681	-0.163003	0.205033	-0.148901	0.247391	-0.146181	0.256206	-0.0952633	0.460437	-0.0591524	0.647114	-0.0562313	0.663467	-0.0961698	0.456164	-0.199668	0.119601	-0.273703	0.0316727	-0.12936	0.315456	-0.130115	0.312619	-0.104329	0.418708	-0.0867518	0.501607	-0.0712397	0.581277	-0.115711	0.36954	-0.214122	0.0947036	-0.250132	0.0501573	-0.23185	0.0699429	0.0724693	0.609665
6881.28	-0.103386	0.427838	-0.160188	0.217497	-0.193143	0.135864	-0.156659	0.227934	-0.123704	0.342201	-0.076971	0.555458	-0.0325295	0.803459	-0.0258706	0.843116	-0.0626599	0.631414	-0.242242	0.0599783	-0.201925	0.118623	-0.134771	0.30041	-0.146031	0.261448	-0.103256	0.428424	-0.0580027	0.65703	-0.0263247	0.840399	-0.0563292	0.666333	-0.110155	0.398047	-0.219875	0.0886315	-0.221704	0.0859459	0.074041	0.605603
6927.1	-0.0674624	0.60152	-0.0857445	0.506602	-0.120647	0.349362	-0.107048	0.40663	-0.102767	0.425735	-0.0541664	0.675123	-0.000176274	0.999067	-2.51819e-05	1	-0.0246028	0.849167	-0.101206	0.432829	-0.166528	0.195304	-0.0969756	0.452385	-0.0787943	0.541758	-0.0630304	0.625661	-0.0312004	0.80936	-0.00450757	0.972334	-0.028783	0.823896	-0.118884	0.356489	-0.137166	0.286943	-0.146886	0.2539	0.122309	0.387702
6942.41	-0.0610259	0.639549	-0.0781068	0.548681	-0.116235	0.371403	-0.114754	0.377559	-0.106293	0.413908	-0.0522475	0.688525	0.00761502	0.953572	-0.00391327	0.97621	-0.0279217	0.830507	-0.0621893	0.633167	-0.0996298	0.44391	-0.103913	0.424485	-0.0837652	0.520023	-0.0629297	0.629119	-0.0340561	0.793984	-0.00608144	0.962947	-0.00687467	0.958097	-0.0759387	0.559862	-0.0814913	0.531448	-0.0760444	0.559314	0.134539	0.346568
6985.99	0.0548565	0.677197	0.00160615	0.990282	-0.0293095	0.824078	-0.0263394	0.841663	-0.00256222	0.984499	0.0246503	0.851698	0.0516182	0.695292	0.0743832	0.572188	0.0789341	0.548842	0.0477017	0.717405	-0.0425262	0.746981	-0.00642276	0.961155	0.00620047	0.962498	0.0334201	0.799885	0.0460692	0.726692	0.0574364	0.662908	0.0136981	0.917266	-0.0805295	0.540768	-0.0468644	0.722163	-0.00875911	0.947042	0.229088	0.109534
6990.17	0.0221526	0.865436	-0.00147123	0.991022	-0.0395297	0.762295	-0.026286	0.84063	-0.00359982	0.978034	0.0275894	0.832839	0.0572546	0.661182	0.074382	0.568872	0.0725531	0.578438	0.0193	0.882632	-0.0896528	0.492013	-0.028566	0.827011	0.00962443	0.941316	0.0425897	0.744498	0.0576189	0.659159	0.0643842	0.622037	0.0191789	0.883363	-0.0874878	0.502569	-0.0719698	0.581504	-0.0557072	0.669804	0.178886	0.213876
7022.62	0.0904478	0.495696	-0.0268825	0.839833	-0.0645378	0.627234	-0.0558039	0.674636	-0.0283451	0.831243	-0.0147747	0.911565	0.0040759	0.975558	0.0272187	0.837857	0.0585045	0.659833	0.0291776	0.826363	-0.0218663	0.869429	-0.0569989	0.66807	-0.0115619	0.930742	0.00458132	0.972529	0.0254636	0.848184	0.0360699	0.786223	-0.0183025	0.890566	-0.138648	0.294982	-0.0207575	0.875996	0.0526167	0.692265	0.133491	0.360499
7054.07	0.0855741	0.523019	-0.075197	0.574789	-0.113979	0.394257	-0.106934	0.424318	-0.0777151	0.562013	-0.0585968	0.662168	-0.0363452	0.786498	-0.0121582	0.927825	0.0147355	0.912579	-0.0157803	0.906408	-0.0213797	0.873435	-0.071102	0.595848	-0.044565	0.739758	-0.0450902	0.736801	-0.0384405	0.774505	-0.0358076	0.789583	-0.103637	0.438824	-0.187803	0.158029	-0.0283592	0.832639	0.0397206	0.767203	0.114605	0.437963
7516.96	-0.123115	0.339536	-0.110272	0.392581	-0.154189	0.230853	-0.146836	0.254065	-0.117323	0.362875	-0.0772834	0.549555	-0.0422301	0.743929	-0.0415754	0.747768	-0.0653975	0.612716	-0.0204729	0.874284	-0.128755	0.317737	-0.127698	0.321754	-0.116668	0.365573	-0.115207	0.371638	-0.0760746	0.555832	-0.0466621	0.718112	-0.0375463	0.771524	-0.0659515	0.609703	-0.0589509	0.648237	-0.0580444	0.653298	0.103626	0.460263
8125.34	-0.015062	0.90673	-0.163187	0.201282	-0.178696	0.161137	-0.178111	0.162534	-0.169926	0.183044	-0.145433	0.255421	-0.128156	0.31684	-0.0961371	0.453542	-0.100315	0.434065	-0.0546217	0.670704	-0.0899939	0.483037	-0.207526	0.102674	-0.148209	0.246362	-0.129198	0.31289	-0.117871	0.357545	-0.0931042	0.467979	-0.074188	0.563362	-0.0416593	0.745802	-0.071342	0.578464	-0.0622827	0.627729	0.071746	0.613247
8205.74	-0.172018	0.180824	-0.0757221	0.557669	-0.0779381	0.546169	-0.10997	0.393886	-0.0895218	0.488002	-0.0804059	0.5335	-0.0614691	0.634262	-0.085392	0.508357	-0.100551	0.435824	-0.105437	0.413763	-0.165017	0.199432	-0.0863489	0.503602	-0.0731535	0.571141	-0.0966231	0.454036	-0.0738586	0.567428	-0.085392	0.508357	-0.102415	0.427331	-0.154642	0.229472	-0.105084	0.415333	-0.117977	0.360188	0.0360412	0.797788
8266.67	-0.0470478	0.714249	-0.241139	0.0569294	-0.267047	0.0343648	-0.265799	0.0352478	-0.249344	0.0487559	-0.215943	0.0891699	-0.196265	0.12316	-0.166193	0.192992	-0.178102	0.162556	-0.0761255	0.553188	-0.0756875	0.555481	-0.278174	0.0272799	-0.197275	0.121205	-0.193808	0.128016	-0.188211	0.139622	-0.192668	0.130319	-0.180727	0.156349	-0.141877	0.267349	-0.0861159	0.502167	-0.0813124	0.526392	0.102539	0.469461
8335.9	-0.0746125	0.561126	-0.175182	0.169671	-0.197732	0.120327	-0.169132	0.185129	-0.162082	0.204392	-0.136745	0.285215	-0.127531	0.319226	-0.106337	0.406836	-0.0893304	0.486283	-0.1105	0.388607	-0.186227	0.14392	-0.129125	0.313163	-0.108171	0.398745	-0.124881	0.329467	-0.151278	0.236606	-0.172235	0.177077	-0.216949	0.0876535	-0.177805	0.16327	-0.190501	0.134781	-0.120288	0.347705	0.10494	0.454567
8561.01	-0.0346378	0.790543	-0.218244	0.0911126	-0.166526	0.199088	-0.193337	0.135249	-0.242834	0.0595436	-0.228345	0.0768389	-0.233104	0.0707631	-0.232417	0.0716161	-0.263511	0.0404734	-0.214172	0.0974267	-0.155685	0.230241	-0.166367	0.199521	-0.209254	0.105504	-0.22972	0.0750423	-0.227129	0.0784567	-0.238234	0.0646535	-0.261925	0.0417295	-0.221946	0.0856565	-0.181809	0.160478	-0.157641	0.224381	0.00361321	0.979924
8590.22	0.0617767	0.641246	-0.175044	0.184363	-0.14775	0.26334	-0.160082	0.225211	-0.194506	0.139646	-0.17744	0.178356	-0.184863	0.160656	-0.199065	0.130467	-0.213033	0.105187	-0.139684	0.290515	-0.0857978	0.517208	-0.139158	0.292349	-0.16955	0.198687	-0.181297	0.168988	-0.189421	0.15045	-0.205611	0.118099	-0.20678	0.115989	-0.137931	0.296659	-0.0981297	0.458637	-0.0789597	0.551246	-0.0245739	0.866897
8603.78	0.0708942	0.592732	-0.139217	0.292145	-0.121157	0.359705	-0.135418	0.305612	-0.162887	0.217106	-0.14962	0.257293	-0.15827	0.230556	-0.182642	0.16581	-0.188603	0.152245	-0.101987	0.441095	-0.0469316	0.723469	-0.111631	0.398929	-0.141672	0.283654	-0.155231	0.23972	-0.175979	0.182002	-0.185739	0.158654	-0.174109	0.186747	-0.108182	0.413726	-0.0565751	0.66963	-0.0393337	0.766869	-0.0125305	0.932636
8607.1	0.0760959	0.565816	-0.131034	0.321645	-0.115371	0.383237	-0.127762	0.33396	-0.151607	0.250972	-0.139684	0.290515	-0.148451	0.261061	-0.172063	0.192038	-0.18159	0.168293	-0.110871	0.402162	-0.0514904	0.697831	-0.104968	0.427802	-0.130567	0.323386	-0.146113	0.26871	-0.164874	0.211491	-0.176739	0.180099	-0.173466	0.188398	-0.11315	0.392509	-0.0608416	0.646312	-0.0466978	0.724792	-0.0175012	0.904994
8707.36	-0.180076	0.161008	-0.190501	0.13782	-0.219914	0.0859527	-0.261766	0.0401532	-0.220569	0.0850052	-0.17368	0.176598	-0.155045	0.22825	-0.160988	0.210745	-0.176551	0.16947	-0.14044	0.275511	-0.0626275	0.627876	-0.240261	0.0601753	-0.217899	0.0889207	-0.209388	0.102364	-0.147894	0.250631	-0.162902	0.205316	-0.197955	0.122856	-0.158067	0.219226	-0.0691244	0.592574	-0.0988391	0.443711	-0.0474573	0.740873
8761.1	-0.249912	0.056502	-0.0452367	0.733081	0.0201636	0.879312	-0.0521917	0.693916	-0.0477499	0.718844	-0.0861485	0.515491	-0.0956166	0.470269	-0.116482	0.37865	-0.12934	0.327986	-0.130976	0.321862	-0.168264	0.202151	0.00379895	0.977322	-0.0220339	0.868198	-0.0883694	0.504689	-0.0947399	0.474364	-0.103624	0.433768	-0.149679	0.257105	-0.161543	0.220963	-0.18948	0.150322	-0.147808	0.26315	0.12557	0.389948
8812.27	-0.192962	0.14643	-0.147928	0.267003	-0.0889907	0.50548	-0.140853	0.290749	-0.146267	0.272457	-0.127934	0.337598	-0.103387	0.438899	-0.132609	0.320122	-0.199053	0.133926	-0.198745	0.134538	-0.195115	0.141914	-0.112553	0.399217	-0.135378	0.310053	-0.140238	0.292878	-0.117906	0.37706	-0.138577	0.298676	-0.214064	0.106572	-0.222062	0.093887	-0.234735	0.0762482	-0.187794	0.157709	0.127301	0.393821
8872.36	-0.209254	0.105504	-0.283236	0.0273093	-0.269011	0.0363596	-0.272396	0.0340061	-0.263141	0.0407636	-0.245373	0.056868	-0.224379	0.0822144	-0.227287	0.0782441	-0.260814	0.0426279	-0.260391	0.0429743	-0.318562	0.0126589	-0.270175	0.0355357	-0.281967	0.0280306	-0.272713	0.0337922	-0.233527	0.0702423	-0.226335	0.0795263	-0.270756	0.0351296	-0.289635	0.0239072	-0.298625	0.0197403	-0.321311	0.0118807	0.0100065	0.945015
8919.4	-0.145151	0.267721	-0.188775	0.14831	-0.209892	0.107423	-0.241956	0.0627224	-0.201723	0.122055	-0.170103	0.193312	-0.149375	0.253931	-0.146374	0.263678	-0.166268	0.203658	-0.177772	0.173768	-0.262573	0.0429749	-0.211336	0.104983	-0.202501	0.120599	-0.203279	0.119156	-0.167769	0.199563	-0.150709	0.249679	-0.176382	0.177196	-0.216227	0.0970437	-0.219339	0.0922416	-0.218561	0.0934242	-0.0468897	0.749021
8936.23	-0.118706	0.373814	-0.224953	0.0896043	-0.24384	0.0652926	-0.278907	0.0343344	-0.247654	0.0610983	-0.219416	0.0979444	-0.193639	0.144999	-0.187979	0.157296	-0.189148	0.154695	-0.174567	0.189494	-0.229567	0.083091	-0.255468	0.0531884	-0.238734	0.0712683	-0.250792	0.0578143	-0.218493	0.0993917	-0.183672	0.167158	-0.192347	0.147741	-0.218862	0.0988108	-0.204589	0.123277	-0.170445	0.200285	-0.126348	0.386995
9071.51	-0.0344262	0.791794	0.0419884	0.747416	0.0070862	0.956804	-0.00243258	0.985272	0.0640402	0.623068	0.0620836	0.633746	0.0750925	0.564254	0.0801692	0.538148	0.059175	0.649757	0.060973	0.63984	-0.0258065	0.84319	0.00634585	0.96133	0.0525119	0.68703	0.0567425	0.663271	0.0632998	0.627099	0.0836594	0.520551	0.0659439	0.612753	0.0156002	0.904886	-0.00819672	0.950017	0.0234796	0.857186	0.142142	0.314802
9117.36	-0.0051681	0.968809	0.0535704	0.683636	0.00455682	0.972517	0.00388997	0.976562	0.0663518	0.613608	0.0705196	0.591463	0.0811336	0.536761	0.094304	0.472549	0.0797444	0.543777	0.0905251	0.490537	0.0143929	0.912983	0.00477911	0.971169	0.0609614	0.642768	0.0678522	0.605595	0.071242	0.587662	0.100306	0.444727	0.0949153	0.469673	0.0506252	0.700186	0.0323979	0.805464	0.0610725	0.642161	0.127704	0.38188
9129.75	-0.00205613	0.98769	0.0525146	0.689552	0.00250069	0.984992	0.00166713	0.99005	0.0650181	0.62077	0.0674632	0.607668	0.0796332	0.54434	0.0925257	0.480969	0.0776882	0.554242	0.0889692	0.498048	0.0168936	0.89791	0.00338983	0.979597	0.0592942	0.651899	0.0652959	0.619275	0.0683523	0.602934	0.0981384	0.454666	0.0925257	0.480969	0.049347	0.707413	0.0335649	0.798597	0.0624618	0.634594	0.0955725	0.509112
9154.08	0.00550153	0.966787	-0.00811336	0.950956	-0.0607391	0.643982	-0.0731314	0.577772	-0.0103918	0.937161	0.00483468	0.970832	0.0326757	0.803828	0.0529036	0.68737	0.0420672	0.74905	0.0670186	0.610041	0.017616	0.893562	-0.0606835	0.644286	-0.00500139	0.969821	0.00461239	0.97218	0.0110586	0.933127	0.0608502	0.643375	0.0620728	0.636709	0.0368436	0.779384	0.0288969	0.826155	0.0507363	0.699559	0.0664797	0.649939
9275.16	-0.0496862	0.70617	-0.0709793	0.589944	-0.0697689	0.596316	-0.0988144	0.45256	-0.094151	0.474275	-0.085098	0.517972	-0.0814888	0.535941	-0.0660554	0.616056	-0.0588225	0.65528	0.0312854	0.812427	0.058503	0.657035	-0.0105954	0.935961	-0.0642315	0.625852	-0.0952348	0.469179	-0.134206	0.306628	-0.147851	0.259588	-0.135897	0.300519	0.0200995	0.878848	0.0470753	0.720964	-0.00934494	0.943506	-0.0799538	0.584995
9288.48	-0.20173	0.122187	-0.135312	0.302623	-0.128951	0.326128	-0.155089	0.236722	-0.152437	0.244932	-0.144603	0.270315	-0.152678	0.24418	-0.15372	0.240937	-0.153157	0.242685	-0.0307478	0.815594	-0.0155748	0.90598	-0.0965082	0.46323	-0.130302	0.321039	-0.16496	0.207832	-0.190878	0.144041	-0.201702	0.122239	-0.1707	0.192227	-0.0099027	0.94014	-0.0218318	0.868495	-0.0743889	0.572158	-0.0537797	0.71069
9301.46	-0.151733	0.251298	-0.213236	0.104897	-0.239251	0.0679998	-0.250079	0.0560987	-0.223621	0.088652	-0.197866	0.133042	-0.165684	0.209805	-0.161481	0.221761	-0.16278	0.218016	-0.051165	0.700349	-0.0726118	0.584701	-0.212127	0.10676	-0.206653	0.116329	-0.210641	0.109295	-0.201989	0.124987	-0.196988	0.134806	-0.181792	0.168201	-0.0741956	0.576514	-0.0826841	0.533556	-0.111108	0.402156	-0.0462906	0.752125
9360.97	0.0614261	0.643144	0.101403	0.443728	0.0280538	0.832608	0.0399182	0.763503	0.107481	0.416774	0.111572	0.399177	0.145529	0.270645	0.156224	0.236697	0.145646	0.270258	0.0473992	0.720825	-0.0144944	0.913136	0.0375804	0.776993	0.0916423	0.488985	0.0971946	0.462946	0.121157	0.359705	0.168732	0.200886	0.122735	0.353446	0.020865	0.875142	0.0107539	0.935542	0.0345996	0.794288	0.182829	0.203784
9387.37	0.0467478	0.719891	0.122792	0.34488	0.06367	0.625082	0.0656267	0.614467	0.126494	0.330445	0.130936	0.313636	0.153252	0.237675	0.1633	0.208024	0.15431	0.234423	0.12496	0.336378	0.0367002	0.778372	0.0649392	0.618188	0.112745	0.386013	0.116023	0.372279	0.131306	0.312261	0.176943	0.172114	0.161978	0.211768	0.0883659	0.497292	0.0625595	0.631142	0.0765732	0.556578	0.12879	0.372732
9408.42	0.0225806	0.862606	0.102591	0.430428	0.0452142	0.728723	0.0443681	0.733612	0.105394	0.417886	0.109043	0.401878	0.130037	0.316993	0.140931	0.277872	0.131835	0.310303	0.1156	0.374034	0.0343205	0.792419	0.0453199	0.728113	0.0925965	0.476859	0.095981	0.460842	0.108778	0.403025	0.153199	0.237838	0.143363	0.269597	0.0796933	0.54057	0.0590693	0.650342	0.0667901	0.608193	0.108539	0.453077
9422.69	0.0363829	0.780241	0.0736647	0.571703	0.025542	0.844778	0.0212057	0.870907	0.0765732	0.556578	0.0741935	0.568938	0.0996827	0.443667	0.117134	0.367695	0.108514	0.404175	0.0960867	0.460346	0.0401904	0.757899	0.0271814	0.834941	0.0711793	0.584777	0.0701216	0.590382	0.0768905	0.55494	0.128133	0.324176	0.121523	0.349919	0.0634585	0.626235	0.0499736	0.701434	0.07578	0.560684	0.120243	0.405543
9455.82	0.0430742	0.745404	0.0891292	0.50102	0.0381648	0.773614	0.0105202	0.936944	0.0679719	0.608102	0.0746347	0.573318	0.100935	0.445841	0.122443	0.3546	0.131151	0.32121	0.168206	0.20231	0.0962011	0.46755	0.0274109	0.836394	0.070602	0.594261	0.0608416	0.646312	0.0770894	0.560741	0.132846	0.314954	0.153653	0.244577	0.131385	0.320343	0.135593	0.304982	0.149795	0.256731	0.10821	0.454457
9514.34	0.0772607	0.553031	-0.0076679	0.953249	-0.0396087	0.7613	-0.0424643	0.744649	-0.0236383	0.85623	0.0236383	0.85623	0.068588	0.598551	0.0525648	0.686731	0.0362771	0.780865	-0.0448969	0.730555	-0.0553675	0.670958	-0.0245373	0.850818	-0.0234268	0.857505	-0.00026441	0.998543	0.0181386	0.889475	0.0411423	0.752344	-0.00486515	0.970386	-0.029138	0.823235	-0.0496563	0.703242	0.00624008	0.961977	0.122179	0.397968
9542.22	0.0464641	0.726116	-0.0175921	0.894632	-0.0554646	0.675752	-0.048685	0.71357	-0.0132086	0.920831	0.0259497	0.845013	0.0569258	0.667701	0.0335476	0.800416	0.0143191	0.914185	-0.0701344	0.596711	-0.0793688	0.54918	-0.0430158	0.745738	-0.0137931	0.917333	0.00964348	0.942204	0.0150789	0.909641	0.0231444	0.861611	-0.0142607	0.914535	-0.079135	0.55036	-0.0731736	0.580867	-0.00701344	0.957997	0.102765	0.487022
9570.33	-0.0436403	0.735682	0.00314774	0.980725	-0.0458563	0.722783	-0.037093	0.77421	0.00868777	0.946562	0.0455541	0.724538	0.0732543	0.57061	0.048022	0.710252	0.0331646	0.797598	-0.00370175	0.977306	-0.0954647	0.459486	-0.0352295	0.78528	0.0051623	0.968295	0.0310997	0.809965	0.0396616	0.759024	0.0430863	0.738919	0.0215306	0.867839	-0.056332	0.6629	-0.0496336	0.700975	-0.0393594	0.760806	0.0359832	0.80206
9587.5	-0.00423057	0.974269	0.0648334	0.618761	0.0172396	0.894928	0.029138	0.823235	0.071285	0.584218	0.100106	0.441727	0.10899	0.402107	0.0918033	0.480655	0.0861978	0.507939	0.0560021	0.667406	-0.0557906	0.668589	0.0299313	0.818499	0.0646748	0.619622	0.0756742	0.561232	0.0764146	0.557398	0.100687	0.439068	0.0904283	0.487274	0.00782655	0.952279	0.00306716	0.981388	-0.0105764	0.935487	0.102855	0.463625
9642.8	0.0228975	0.858358	0.0950941	0.457512	0.0435868	0.733875	0.0406106	0.751446	0.104119	0.415788	0.124328	0.33076	0.144825	0.256731	0.143481	0.261208	0.127064	0.320163	0.116455	0.362474	-0.00168011	0.989692	0.0513153	0.688902	0.0911578	0.476409	0.112039	0.381056	0.128648	0.314129	0.147753	0.247159	0.135417	0.289178	0.0580837	0.650377	0.0406106	0.751446	0.0492992	0.700538	0.162325	0.250255
9659.08	-0.00523233	0.967588	0.0992224	0.438146	0.0489631	0.702484	0.0442108	0.730208	0.111511	0.383316	0.127064	0.320163	0.15121	0.236181	0.153418	0.229347	0.135033	0.290558	0.106423	0.4055	-0.00600038	0.962812	0.0549155	0.668303	0.0965822	0.450478	0.117656	0.357522	0.134073	0.294026	0.157546	0.216944	0.133449	0.296294	0.0552995	0.66612	0.0361943	0.777751	0.0435388	0.734157	0.166037	0.23944
9715.45	-0.0142278	0.912495	0.114452	0.374799	0.0490292	0.704449	0.0508423	0.694046	0.119589	0.353627	0.140893	0.273952	0.163506	0.203622	0.172219	0.180308	0.150462	0.242426	0.118481	0.35813	0.0316033	0.806944	0.0512956	0.691455	0.110423	0.39193	0.127647	0.321946	0.154441	0.230085	0.179673	0.161959	0.14603	0.256702	0.069477	0.590684	0.075017	0.561352	0.0769812	0.551121	0.247911	0.0763892
10260.3	-0.20281	0.113899	-0.231617	0.0700855	-0.209003	0.103047	-0.215153	0.0930794	-0.240368	0.0598583	-0.234431	0.0666542	-0.206585	0.107184	-0.202615	0.114255	-0.226119	0.0771955	-0.259832	0.0414042	-0.283529	0.025541	-0.20693	0.106586	-0.176764	0.169328	-0.185816	0.148185	-0.208045	0.10467	-0.205349	0.109349	-0.198204	0.122524	-0.250352	0.0497004	-0.256779	0.0439415	-0.212757	0.0968691	0.0558661	0.694046
10340.6	-0.0470131	0.720676	0.0191164	0.884542	0.0279522	0.831759	0.0209503	0.873538	0.0343984	0.7937	0.0601834	0.647023	0.0454571	0.729564	0.0451236	0.731474	-0.00288969	0.982631	-0.0181717	0.89022	-0.0985274	0.452873	0.0147263	0.910971	0.0406224	0.757405	0.0353987	0.787835	0.0650736	0.620471	0.0246735	0.851271	0.00222284	0.986678	-0.0876355	0.504533	-0.0529036	0.68737	-0.101028	0.441441	0.274118	0.0540596
10431.1	-0.148208	0.238078	-0.208566	0.0954576	-0.198077	0.113625	-0.196066	0.117394	-0.221066	0.07688	-0.195192	0.119063	-0.16674	0.183903	-0.165822	0.186355	-0.184266	0.141488	-0.206556	0.0987503	-0.314117	0.0111107	-0.174519	0.164058	-0.1875	0.134542	-0.202753	0.10522	-0.18007	0.150899	-0.17465	0.163737	-0.197596	0.114518	-0.242089	0.0522504	-0.260315	0.0365255	-0.264379	0.0336208	-0.0203287	0.883997
10478.8	-0.121383	0.338473	-0.108059	0.394434	-0.120421	0.342335	-0.109203	0.389421	-0.113416	0.371304	-0.0743132	0.5586	-0.0478022	0.706946	-0.0477106	0.707483	-0.0740842	0.559815	-0.150412	0.23486	-0.255769	0.0416365	-0.0949176	0.454677	-0.0956502	0.45119	-0.0901557	0.477701	-0.055815	0.660604	-0.0587454	0.643959	-0.102701	0.418399	-0.181731	0.150379	-0.206364	0.101797	-0.212134	0.0924243	0.052434	0.709238
10529	-0.0162927	0.899834	0.00435648	0.973266	-0.0165949	0.897984	-0.00773086	0.952458	0.00198937	0.987875	0.0492307	0.70329	0.0804563	0.533243	0.0751681	0.560562	0.0358339	0.781685	-0.141749	0.271025	-0.183652	0.15275	0.0141774	0.912804	0.0137745	0.915277	0.0416761	0.747177	0.0698799	0.588528	0.0571882	0.658092	-0.0148322	0.908787	-0.147742	0.25112	-0.15983	0.21408	-0.120798	0.348756	0.231703	0.101837
10534.1	-0.0301428	0.815712	-0.0147314	0.909405	-0.0349274	0.78708	-0.023394	0.856504	-0.0153358	0.905699	0.0312508	0.809058	0.0644909	0.61766	0.0578429	0.654424	0.0145803	0.910332	-0.165471	0.198187	-0.203445	0.112655	-0.00350029	0.978549	-0.00234192	0.985699	0.0208255	0.872135	0.0518496	0.688292	0.0411221	0.750429	-0.0363375	0.778693	-0.173781	0.176344	-0.17645	0.169716	-0.139583	0.278471	0.151316	0.284253
10596.2	-0.147695	0.248023	-0.163409	0.200662	-0.204113	0.108582	-0.182687	0.151832	-0.153212	0.230595	-0.10403	0.417148	-0.0577219	0.653177	-0.0428297	0.738911	-0.0546366	0.670619	-0.11721	0.360266	-0.200697	0.114754	-0.106039	0.408156	-0.0924024	0.471354	-0.0944313	0.461631	-0.111799	0.383021	-0.142453	0.265392	-0.196442	0.122815	-0.241398	0.0566557	-0.205559	0.106047	-0.170482	0.181594	0.162191	0.245921
11092.3	-0.09451	0.457577	-0.154804	0.221935	-0.16675	0.187856	-0.148834	0.240494	-0.143601	0.257614	-0.117554	0.35491	-0.102806	0.418872	-0.0874597	0.491953	-0.0861191	0.498639	-0.143765	0.257068	-0.229963	0.0675449	-0.0822617	0.518137	-0.0750096	0.555807	-0.102447	0.420503	-0.135507	0.285691	-0.168464	0.183294	-0.229471	0.068151	-0.246662	0.0494279	-0.244717	0.0513076	-0.156507	0.216827	0.0990624	0.480358
11126.8	-0.0477303	0.714901	-0.0930359	0.475753	-0.116933	0.369468	-0.085969	0.510043	-0.0712391	0.585356	-0.0495609	0.704459	-0.0444515	0.733734	-0.0343481	0.792709	-0.0294554	0.821712	-0.0681714	0.601651	-0.180483	0.163949	-0.03852	0.768195	-0.0187559	0.885919	-0.0229887	0.860407	-0.0589444	0.651817	-0.0883719	0.498245	-0.152056	0.242063	-0.223911	0.0827897	-0.188094	0.146595	-0.119531	0.358856	0.113793	0.431372
11179	-0.110204	0.401898	-0.0707054	0.591383	-0.0698358	0.595963	-0.0501414	0.703602	-0.0490821	0.709584	-0.0330794	0.801883	-0.0315424	0.810915	-0.0334846	0.799507	-0.0438165	0.739571	-0.0925003	0.482093	-0.221804	0.0885253	-0.00739475	0.955282	0.00282103	0.982933	-0.00321716	0.980537	-0.0405538	0.758351	-0.0702334	0.593867	-0.127875	0.330215	-0.20479	0.116504	-0.221934	0.0883337	-0.196287	0.13281	0.108565	0.452968
11482.1	-0.191966	0.134988	-0.182877	0.154822	-0.198734	0.121508	-0.201846	0.115665	-0.18722	0.145091	-0.156926	0.223203	-0.121453	0.347041	-0.0856256	0.508155	-0.0828213	0.522196	-0.0982051	0.447632	-0.164106	0.202473	-0.204657	0.110575	-0.127709	0.322576	-0.123058	0.340658	-0.120393	0.351296	-0.134464	0.297427	-0.139856	0.278296	-0.11724	0.364144	-0.138778	0.282054	-0.124134	0.336419	0.0397379	0.781888
11595.3	-0.192089	0.125134	-0.194231	0.120919	-0.225656	0.070834	-0.209266	0.0943328	-0.199432	0.111139	-0.161276	0.198846	-0.145105	0.248132	-0.146372	0.243991	-0.169799	0.1759	-0.197771	0.114193	-0.256687	0.0392924	-0.204152	0.102803	-0.191914	0.125482	-0.184878	0.140154	-0.143051	0.254946	-0.156469	0.212701	-0.163112	0.193731	-0.231031	0.0642446	-0.214161	0.0867485	-0.229065	0.0665953	0.130259	0.347825
11696.2	-0.101478	0.427761	-0.15985	0.21023	-0.164843	0.196194	-0.155146	0.224096	-0.146985	0.249646	-0.111655	0.382699	-0.113239	0.375951	-0.102391	0.423602	-0.127256	0.319427	-0.143385	0.261529	-0.222494	0.0797477	-0.134841	0.291249	-0.139305	0.275454	-0.129032	0.312677	-0.101238	0.428859	-0.108487	0.396411	-0.114199	0.371896	-0.163354	0.200306	-0.191484	0.132544	-0.227007	0.0737108	0.109282	0.43601
11723.5	-0.117464	0.358312	-0.114151	0.372099	-0.125048	0.32795	-0.122168	0.339281	-0.107047	0.402739	-0.0766609	0.549479	-0.0826613	0.51859	-0.0722926	0.572512	-0.0948541	0.458653	-0.108391	0.396831	-0.195805	0.123906	-0.0966782	0.450026	-0.10023	0.433488	-0.0968702	0.449123	-0.0740687	0.563093	-0.0767569	0.548978	-0.0802611	0.530839	-0.131528	0.303346	-0.155818	0.222077	-0.212414	0.0946586	0.0670772	0.636588
11728	-0.174889	0.17357	-0.162751	0.205741	-0.173881	0.176091	-0.168039	0.191238	-0.152477	0.236122	-0.11979	0.352813	-0.122006	0.343926	-0.118078	0.359776	-0.149707	0.24482	-0.173579	0.176852	-0.2595	0.0419598	-0.14049	0.275337	-0.145678	0.257862	-0.137821	0.284632	-0.121654	0.345331	-0.129158	0.316215	-0.135554	0.292685	-0.189897	0.139091	-0.226965	0.0761781	-0.273703	0.0316727	0.0524108	0.712123
11862.2	-0.165319	0.198602	-0.0656493	0.611346	-0.112286	0.38395	-0.0966231	0.454036	-0.0666062	0.606151	-0.0246028	0.849167	0.00667321	0.958977	0.00848631	0.947803	-0.0331646	0.797598	-0.08927	0.489231	-0.168895	0.188961	-0.0824205	0.523268	-0.0557276	0.666302	-0.0424316	0.742749	-0.0161416	0.90076	-0.00118355	0.992849	-0.0162927	0.899834	-0.117222	0.363289	-0.129964	0.313185	-0.159427	0.215248	0.103657	0.464606
12189.9	-0.218243	0.0910851	-0.221048	0.0869019	-0.222335	0.0850335	-0.218517	0.0906685	-0.217364	0.0924276	-0.189312	0.143952	-0.167836	0.19604	-0.145354	0.26369	-0.159679	0.218981	-0.164414	0.205445	-0.22585	0.0800934	-0.231565	0.0725484	-0.157306	0.225996	-0.16459	0.204954	-0.165844	0.201477	-0.18657	0.149955	-0.189428	0.1437	-0.177199	0.171884	-0.184527	0.15455	-0.161378	0.214054	0.0597212	0.677195
12289	-0.174425	0.175133	-0.115298	0.372198	-0.107655	0.404929	-0.119765	0.353834	-0.121263	0.347801	-0.106145	0.411587	-0.0935892	0.469363	-0.0654567	0.613236	-0.071915	0.578583	-0.045873	0.723309	-0.130467	0.312149	-0.137851	0.285312	-0.0550302	0.670974	-0.0663948	0.608147	-0.0836103	0.518226	-0.103926	0.421488	-0.106876	0.408356	-0.0988035	0.444856	-0.0755191	0.559644	-0.0694689	0.591602	0.00434419	0.975864
12411.9	-0.149626	0.24117	-0.0952381	0.456829	-0.0838134	0.512761	-0.118472	0.354179	-0.1214	0.342344	-0.129752	0.309967	-0.0832853	0.515428	-0.078485	0.539995	-0.0574597	0.653893	-0.0905818	0.479209	-0.146841	0.250114	-0.0842454	0.510584	-0.101911	0.425788	-0.118376	0.354572	-0.0869336	0.497146	-0.0772369	0.546475	-0.0580837	0.650377	-0.109783	0.390767	-0.146985	0.249646	-0.171899	0.177523	-0.0554667	0.693227
12447.2	-0.14729	0.241022	-0.0724213	0.565566	-0.0450175	0.721175	-0.0861888	0.493887	-0.100743	0.423649	-0.111058	0.377556	-0.0774038	0.539068	-0.0801573	0.524691	-0.0584353	0.643053	-0.0961538	0.445153	-0.164685	0.189423	-0.0465035	0.712363	-0.0724213	0.565566	-0.0967657	0.442251	-0.0903409	0.473248	-0.0741696	0.556199	-0.0600962	0.633626	-0.103802	0.409651	-0.154851	0.217511	-0.194406	0.12058	-0.0351798	0.798733
12586.8	-0.141484	0.268691	-0.150017	0.240581	-0.129179	0.312961	-0.156305	0.221208	-0.155283	0.224279	-0.188219	0.139605	-0.195753	0.124159	-0.165348	0.1953	-0.144996	0.256867	-0.10201	0.426297	-0.149141	0.24337	-0.133585	0.296601	-0.132382	0.301009	-0.158	0.216175	-0.173416	0.174082	-0.139085	0.276976	-0.122758	0.337821	-0.116094	0.36489	-0.14178	0.267682	-0.149401	0.24254	-0.093367	0.50607
12603.9	-0.142382	0.273681	-0.0534442	0.682489	-0.0589393	0.651845	-0.0718862	0.581944	-0.0536437	0.681366	-0.0722575	0.579991	-0.0696549	0.593745	-0.0394415	0.76281	-0.0175946	0.89294	-0.0448159	0.731632	-0.0738043	0.571886	-0.00329525	0.979892	-0.0119156	0.92738	-0.05766	0.658931	-0.089039	0.494994	-0.0757551	0.561739	-0.0919709	0.48084	-0.0806878	0.536467	-0.0807346	0.53623	-0.121132	0.352408	-0.0926748	0.51775
13161.5	-0.15443	0.234703	-0.199431	0.123339	-0.217243	0.0926129	-0.214138	0.0974877	-0.200333	0.121617	-0.165461	0.202536	-0.132711	0.307927	-0.103927	0.425413	-0.118322	0.363773	-0.104946	0.420864	-0.16742	0.197168	-0.201616	0.1192	-0.14564	0.262742	-0.138848	0.28589	-0.141023	0.278334	-0.161928	0.212479	-0.182636	0.158894	-0.178114	0.169646	-0.136555	0.293997	-0.105866	0.416779	0.0213375	0.883069
13324.6	-0.0520513	0.69034	-0.10061	0.440416	-0.130156	0.317416	-0.0943496	0.469517	-0.0757215	0.561913	-0.0483342	0.71145	-0.0367685	0.778461	-0.0234282	0.857766	-0.0232888	0.858603	-0.0724071	0.579205	-0.164744	0.204526	-0.079497	0.542517	-0.0449822	0.730674	-0.0376419	0.773337	-0.0499923	0.702006	-0.0677768	0.603761	-0.103111	0.429076	-0.0818497	0.530597	-0.177867	0.170247	-0.115316	0.376173	0.180924	0.203893
13388.9	-0.0832249	0.52726	-0.110912	0.398861	-0.1358	0.300866	-0.101085	0.44219	-0.0817775	0.534493	-0.0533753	0.685452	-0.0434933	0.741425	-0.0386174	0.769564	-0.0434518	0.741663	-0.093016	0.479643	-0.181388	0.16544	-0.0728011	0.58041	-0.04793	0.71611	-0.0501742	0.703417	-0.0698567	0.595853	-0.0946451	0.471948	-0.132045	0.314552	-0.0935725	0.477007	-0.208194	0.110426	-0.150805	0.250083	0.111193	0.44204
13724.9	0.0927565	0.473343	0.0912542	0.480569	0.0285259	0.825803	0.0534331	0.679999	0.0993355	0.442396	0.161769	0.209066	0.212435	0.0973872	0.217919	0.0888506	0.195179	0.128453	0.0925006	0.47457	0.06765	0.601367	0.0640551	0.620872	0.0869206	0.501738	0.131141	0.309635	0.173211	0.178202	0.190223	0.138636	0.156851	0.223428	0.0942541	0.466199	0.0240863	0.852584	0.0660286	0.610131	0.24121	0.0849531
13764.1	-0.044033	0.731848	0.00601621	0.962676	-0.0390265	0.761375	-0.0103149	0.93605	0.0196274	0.878648	0.0743133	0.562702	0.131279	0.305092	0.134308	0.293971	0.0856444	0.504519	-0.0592876	0.644394	-0.111238	0.385426	-0.0197147	0.878113	0.0180762	0.888175	0.0743211	0.562661	0.111496	0.384319	0.126267	0.324086	0.0900608	0.482711	-0.00568715	0.964716	-0.116986	0.361194	-0.104978	0.412891	0.165712	0.235681
*) marked p-values <0.05
There is shown the correlation between the change in abundance of the specific serum component and the volume of tissue irradiated at a given dose (blue columns) or the dose delivered to a given tissue volume (green columns)

## Sheet: Table_S4
Table S4. Association of dose-related variables (and AMR) with changes in abundances of spectral components observed between samples A and C
Component m/z [Da]	maximum GTV dose		total absorbed radiation energy		dose 6.8 Gy delivered to		dose 13.7 Gy		dose 20.5 Gy		dose 27.4 Gy		dose 34,3 Gy delivered to		dose 41.3 Gy		dose 48.2 Gy		dose 55.4 Gy		dose 63.4 Gy delivered to:		volume 4,600 ccm		volume 3,400 ccm		volume 2,600 ccm		volume 2,000 ccm		volume 1,500 ccm		volume 1,000 ccm		volume 600 ccm		volume 350 ccm		volume 200 ccm		maximal AMR
	r/ro coefficient	p-value*	r/ro coefficient	p-value*	r/ro coefficient	p-value*	r/ro coefficient	p-value*	r/ro coefficient	p-value*	r/ro coefficient	p-value*	r/ro coefficient	p-value*	r/ro coefficient	p-value*	r/ro coefficient	p-value*	r/ro coefficient	p-value*	r/ro coefficient	p-value*	r/ro coefficient	p-value*	r/ro coefficient	p-value*	r/ro coefficient	p-value*	r/ro coefficient	p-value*	r/ro coefficient	p-value*	r/ro coefficient	p-value*	r/ro coefficient	p-value*	r/ro coefficient	p-value*	r/ro coefficient	p-value*	ro coefficient	p-value*
831.048	-0.100916	0.42657	0.0510531	0.688004	0.0308608	0.808321	0.0201007	0.874512	0.0248626	0.845084	0.0497253	0.695719	0.101969	0.42174	0.0961538	0.448801	0.0678571	0.593343	-0.0999084	0.431219	-0.052381	0.680322	0.0310897	0.806925	0.0393773	0.756846	0.0617674	0.626976	0.0723901	0.568847	0.101557	0.423626	0.0425366	0.738004	-0.0510073	0.68827	-0.0507784	0.689598	-0.101099	0.425728	-0.103106	0.458134
907.486	0.123615	0.33047	0.0475277	0.709194	0.0294057	0.81758	0.0724125	0.569608	0.0645285	0.612448	0.0944568	0.457831	0.112072	0.377945	0.0929868	0.46489	0.0659456	0.604646	-0.022599	0.859311	-0.0268097	0.833443	0.0666839	0.600598	0.0581261	0.648225	0.0684953	0.590719	0.0922597	0.468403	0.0756087	0.552646	0.0146953	0.908246	-0.0960695	0.450154	0.00505899	0.968353	0.0527009	0.679178	0.112663	0.421858
1006.9	-0.093606	0.464607	-0.0667723	0.602247	-0.077381	0.545726	-0.0888057	0.487898	-0.078485	0.539995	-0.00686444	0.95744	0.0147369	0.908614	0.000768049	0.995369	-0.0179051	0.889049	-0.0820853	0.521516	-0.0962462	0.452061	-0.0728687	0.569449	-0.0577957	0.651999	-0.031682	0.804888	-0.0127208	0.921093	-0.0254416	0.842795	-0.0428667	0.738114	-0.0894777	0.484601	-0.0851575	0.506004	-0.144441	0.258005	0.045116	0.750797
1023.5	0.115573	0.3751	-0.0546813	0.675543	-0.0637179	0.625653	-0.0584233	0.654699	-0.0605787	0.642811	-0.0185223	0.88733	-0.0208585	0.87323	-0.0228876	0.861015	-0.013631	0.91696	-0.0189138	0.884965	0.00969536	0.940884	-0.0294837	0.821544	-0.0785895	0.547149	-0.0814452	0.532637	-0.0251437	0.847471	-0.0186735	0.886417	-0.0249351	0.848722	-0.10566	0.417695	-0.00086569	0.994717	0.136493	0.29422	0.15976	0.26278
1132.42	0.079428	0.525214	0.0823922	0.509828	0.0426887	0.733033	0.0424382	0.734542	0.0502453	0.688011	0.112619	0.367072	0.127607	0.306435	0.141843	0.255253	0.0983405	0.431197	0.019643	0.875386	0.0406847	0.745133	0.0323348	0.796187	0.0583029	0.641177	0.0899489	0.471681	0.132241	0.289089	0.107901	0.387583	0.0560484	0.65415	0.00682601	0.95663	0.0634798	0.611796	0.0465296	0.710025	0.397256	0.00293588
1173.48	0.0378663	0.765909	0.269139	0.0318208	0.187363	0.137977	0.224405	0.0747542	0.272253	0.0298384	0.301099	0.0159302	0.3212	0.00993419	0.325733	0.00889406	0.344918	0.00547427	0.25435	0.0428124	0.218864	0.082364	0.193086	0.126182	0.256914	0.0407079	0.282647	0.0239581	0.298672	0.0168315	0.338416	0.00647338	0.340293	0.00616959	0.268864	0.0320009	0.213141	0.0908599	0.139469	0.270973	0.138334	0.323236
1191.48	0.202761	0.110993	0.0655719	0.609639	0.0364614	0.776639	0.0809561	0.528212	0.0754301	0.55683	0.102888	0.422304	0.110066	0.390484	0.1111	0.38602	0.111885	0.38265	0.0748454	0.5599	0.0754695	0.556623	0.0992092	0.439172	0.036538	0.776182	0.0479736	0.708874	0.0730417	0.569423	0.0565545	0.659755	0.0237577	0.85337	0.00278362	0.982726	0.111382	0.384809	0.167929	0.18832	0.282185	0.0406423
1209.3	0.17378	0.176759	0.0254273	0.844476	0.0140155	0.913903	0.0435297	0.736918	0.032187	0.803866	0.0668659	0.605599	0.0604985	0.640429	0.0414758	0.748914	0.0174822	0.89272	-0.0136453	0.916168	0.0584364	0.651881	0.0376035	0.771688	0.0147521	0.909396	0.0235299	0.855952	0.0581066	0.65372	0.0278715	0.82974	-0.0096442	0.940696	-0.074032	0.567423	0.0446137	0.730613	0.202717	0.11407	0.283877	0.0414028
1215.7	0.096124	0.461165	0.0718058	0.582368	0.032231	0.805227	0.0412857	0.752067	0.0608707	0.641207	0.113037	0.385739	0.133094	0.306522	0.129631	0.319389	0.114179	0.380929	0.109675	0.400119	0.124977	0.337218	0.0896169	0.492187	0.0453456	0.728582	0.062221	0.633811	0.0868413	0.505744	0.0411536	0.752835	0.00910485	0.944479	-0.0363948	0.780656	0.0977474	0.453595	0.231025	0.0732369	0.217176	0.125811
1265.63	0.132633	0.304114	0.0325495	0.801701	0.0205661	0.873937	0.0540313	0.676613	0.0414872	0.748847	0.061856	0.632935	0.0732868	0.57134	0.0606781	0.639435	0.0447211	0.729989	0.01612	0.901035	0.0884051	0.494433	0.0209928	0.871344	-0.0432248	0.738695	-0.00705405	0.956605	0.0587659	0.650046	0.070484	0.586184	0.0762782	0.555693	0.0659297	0.610668	0.138362	0.283515	0.211453	0.0989814	0.284939	0.0406155
1288.7	0.211931	0.101073	0.0864757	0.507543	0.0401278	0.758807	0.0647715	0.619938	0.0793393	0.54332	0.111899	0.390573	0.137738	0.289797	0.124336	0.339722	0.122888	0.345417	0.176977	0.17243	0.13258	0.30841	0.0292881	0.822708	0.0610145	0.640417	0.0866912	0.506482	0.107094	0.411364	0.098888	0.448318	0.0972332	0.455985	0.0783187	0.548535	0.129534	0.319754	0.196005	0.130049	0.0859019	0.548931
1310.58	0.0365672	0.776007	-0.0741677	0.56347	-0.127682	0.31865	-0.123902	0.333304	-0.111517	0.384228	-0.0610489	0.634572	-0.00712214	0.955821	0.00911496	0.943477	-0.00064785	0.995979	0.0204428	0.873647	0.0603608	0.638402	-0.169164	0.185043	-0.145221	0.256122	-0.0908411	0.47891	-0.0242138	0.850587	-0.00393237	0.975599	0.0142415	0.911791	0.0313199	0.807482	0.0560677	0.662506	0.0792454	0.536992	0.192714	0.16681
1333.64	0.153324	0.21848	0.114414	0.359446	0.0378457	0.762381	0.064106	0.608282	0.0874022	0.484361	0.140549	0.259648	0.175702	0.157889	0.174575	0.160605	0.151028	0.225518	0.127022	0.30867	0.17875	0.150717	0.0186411	0.881702	0.0872769	0.48499	0.11074	0.375159	0.177455	0.153732	0.189771	0.126805	0.154702	0.214332	0.117211	0.347758	0.197412	0.112013	0.12911	0.300736	0.30189	0.0250909
1353.06	0.151877	0.241949	0.0462189	0.722933	0.0244315	0.851455	0.069487	0.593756	0.074881	0.565355	0.13559	0.29663	0.136912	0.291911	0.0776838	0.550854	0.0802221	0.537879	-0.0377578	0.772152	0.0244844	0.851136	-0.00814384	0.95034	0.0241142	0.853364	0.0654151	0.615611	0.118403	0.362499	0.0828662	0.524525	-0.00253834	0.984624	-0.0492861	0.705353	0.0337388	0.795863	0.121047	0.35182	0.183026	0.198599
1359.84	-0.0408191	0.752762	-0.076055	0.556853	-0.0557543	0.666897	-0.0412356	0.75032	-0.0485968	0.707597	-0.0446025	0.730677	-0.0452109	0.727146	-0.0526275	0.684568	-0.0602783	0.641648	-0.155278	0.228163	-0.147409	0.252898	0.00214494	0.986799	-0.0582527	0.652905	-0.0724633	0.575683	-0.053816	0.677831	-0.0813153	0.529815	-0.0990797	0.443578	-0.112584	0.383634	-0.137428	0.286807	-0.0152369	0.906432	-0.0738363	0.599279
1378.23	0.00657886	0.958852	-0.00638446	0.960067	-0.0264423	0.835693	0.0097949	0.938769	0.00633787	0.960358	0.0422762	0.740122	0.068935	0.588332	0.0353017	0.781831	0.00791394	0.950511	-0.0430888	0.735308	-0.0840178	0.509213	-0.0211747	0.868096	-0.0394565	0.756902	0.00780613	0.951185	0.0450785	0.723563	0.0454675	0.721275	0.0103101	0.935555	-0.0378752	0.766363	-0.0546761	0.667844	-0.0232407	0.855358	-0.00657031	0.962758
1398.35	-0.00306716	0.981388	-0.0285034	0.827027	-0.0464833	0.721412	-0.0459016	0.72476	-0.0501322	0.70053	0.0401375	0.758208	0.0750925	0.564254	0.0563723	0.665337	0.0292438	0.822603	-0.215442	0.0954229	-0.10973	0.398903	-0.0595452	0.64771	-0.0354839	0.785543	-0.0116341	0.929035	0.0579588	0.6565	0.0673718	0.605066	-0.0571126	0.661207	-0.177049	0.171855	-0.148017	0.254232	-0.147329	0.256464	0.021764	0.878283
1422.15	0.221822	0.0806796	0.201325	0.113503	0.160138	0.209402	0.202621	0.111161	0.207085	0.103381	0.258017	0.0414686	0.264353	0.0365931	0.227055	0.0736487	0.237663	0.0609027	0.164315	0.197646	0.209101	0.10001	0.143097	0.262496	0.179579	0.158713	0.212414	0.0946586	0.255904	0.043209	0.259697	0.040126	0.248368	0.0499197	0.149626	0.24117	0.199261	0.117311	0.225614	0.0755329	0.128098	0.365462
1432.54	0.128552	0.314492	0.0831413	0.516157	0.0646601	0.613802	0.046803	0.71504	0.0457949	0.720926	0.0957661	0.454328	0.0878936	0.492392	0.0595238	0.642293	0.0717646	0.575327	0.106855	0.403588	0.140937	0.269826	0.0413786	0.746899	0.06178	0.629711	0.0641801	0.616442	0.0838614	0.512519	0.0745968	0.560307	0.0928859	0.468062	0.094374	0.460938	0.103015	0.420771	0.139737	0.273957	0.0769204	0.584071
1450.39	0.0127739	0.921504	0.120527	0.350755	0.0730289	0.572699	0.113949	0.377857	0.119662	0.354247	0.156657	0.224008	0.159432	0.215806	0.147828	0.251536	0.153441	0.233783	0.0959475	0.45819	0.106162	0.411513	0.116267	0.368168	0.107857	0.404045	0.125635	0.330562	0.138194	0.284104	0.103609	0.422915	0.0371451	0.774398	0.0540583	0.67646	0.132109	0.306046	0.0674638	0.602371	0.207826	0.139295
1469.02	-0.130978	0.318514	-0.0348634	0.791433	-0.0549462	0.676698	0.0172239	0.896077	0.00194043	0.98826	0.019155	0.884501	-0.00720302	0.95644	-0.0324341	0.805672	-0.0509677	0.698948	-0.194109	0.13725	-0.16837	0.198459	0.0284071	0.829412	0.00173449	0.989506	-0.00122256	0.992603	-0.0212929	0.871713	-0.0844879	0.520988	-0.172898	0.18648	-0.199355	0.126739	-0.132506	0.312854	-0.0805934	0.540446	0.00112405	0.99369
1475.16	-0.126851	0.317867	-0.0789813	0.535016	-0.0846215	0.506164	-0.0624953	0.623718	-0.0603963	0.635442	-0.050096	0.694234	-0.063492	0.618182	-0.071064	0.576835	-0.0612689	0.630557	-0.0824885	0.51698	-0.101964	0.422708	-0.00319071	0.980037	-0.0673937	0.596718	-0.0884213	0.487186	-0.085542	0.501532	-0.116514	0.359213	-0.115414	0.363795	-0.105137	0.408342	-0.0872532	0.49298	-0.0313071	0.806007	-0.164452	0.239311
1492.59	-0.131203	0.316795	-0.142484	0.276685	-0.110531	0.399505	-0.11581	0.37726	-0.152042	0.245476	-0.13726	0.294815	-0.17127	0.19024	-0.188775	0.14831	-0.186663	0.152966	-0.193998	0.137251	-0.179216	0.170253	-0.142373	0.277063	-0.135371	0.301561	-0.139705	0.286234	-0.148486	0.256793	-0.186163	0.154084	-0.218172	0.09402	-0.207447	0.111652	-0.166713	0.202438	-0.148208	0.257692	-0.147021	0.298305
1504.32	0.0716783	0.56957	-0.113418	0.367453	-0.0876748	0.486446	-0.0886801	0.481447	-0.117308	0.351166	-0.133348	0.28885	-0.149869	0.232814	-0.151093	0.228988	-0.135621	0.280653	-0.0956294	0.447649	-0.0505245	0.688709	-0.107955	0.391093	-0.0829545	0.510286	-0.129677	0.302423	-0.137631	0.273533	-0.143094	0.2548	-0.137631	0.273533	-0.110752	0.378878	-0.0784091	0.533797	-0.0307692	0.807364	0.0075547	0.956345
1524.06	0.0125773	0.922709	-0.0221587	0.864265	-0.0835508	0.518525	-0.0205273	0.874174	-0.0069371	0.957324	0.0454306	0.725872	0.0363312	0.779215	0.0212394	0.869846	0.0177035	0.891369	-0.0258048	0.842196	0.0265064	0.837963	-0.0521886	0.687062	-0.0320788	0.804512	0.0175842	0.892097	0.0414167	0.74926	0.00575675	0.96458	-0.0510607	0.693487	-0.0889175	0.491924	0.0436708	0.736096	0.1097	0.396011	0.213801	0.128029
1548.05	0.203341	0.109877	0.138969	0.276623	0.113671	0.374123	0.0959581	0.45342	0.123608	0.333585	0.184716	0.146988	0.160186	0.209264	0.155578	0.222797	0.15145	0.235432	0.14881	0.243768	0.19254	0.130392	0.0822293	0.520784	0.0803091	0.530592	0.127112	0.319979	0.180444	0.156694	0.15889	0.21301	0.144393	0.258164	0.125624	0.325713	0.212126	0.0951148	0.18894	0.137841	0.220356	0.116474
1569.59	0.110084	0.394352	0.0369081	0.775799	-0.0156446	0.90394	0.00295441	0.981818	0.0244205	0.850561	0.0531881	0.681387	0.086977	0.501459	0.0804597	0.534168	0.0675589	0.601858	0.0851518	0.510514	0.0522533	0.686694	-0.0362293	0.779818	0.0219134	0.865754	0.0737222	0.56905	0.07226	0.576758	0.0775432	0.549137	0.0822087	0.525288	0.102904	0.426093	0.145915	0.257794	0.0846272	0.513132	-0.0820936	0.55896
1601.34	-0.101569	0.436047	0.00644728	0.960669	-0.045275	0.728989	-0.00488039	0.970223	0.00916665	0.944103	0.0342411	0.79334	0.0601784	0.645012	0.0570276	0.662444	0.0477637	0.71471	0.00871872	0.94683	-0.0135553	0.91742	-0.0332814	0.79901	-0.0142433	0.913244	0.022434	0.863742	0.029496	0.82147	0.0237571	0.85579	-0.0170221	0.896403	-0.00310125	0.981076	-0.00506858	0.969075	-0.0213019	0.870558	0.027082	0.848856
1620.05	-0.0343616	0.785824	0.0219759	0.862055	0.0145676	0.908306	0.0648849	0.607594	0.0462212	0.714655	0.0556861	0.659512	0.0410898	0.745192	0.0268694	0.831746	0.00631607	0.960175	-0.121667	0.334308	-0.0898852	0.476428	0.0631167	0.617436	0.0158177	0.900477	0.0316769	0.802205	0.0377543	0.765257	0.0167354	0.894734	-0.0281938	0.823582	-0.106141	0.400061	-0.0384979	0.76077	0.00131327	0.991716	0.109057	0.436958
1626.2	-0.135004	0.287497	-0.107506	0.397804	-0.106764	0.401085	-0.077261	0.543974	-0.0808292	0.525475	-0.0642443	0.614018	-0.0657024	0.605982	-0.0788528	0.535682	-0.0993343	0.434834	-0.139612	0.27121	-0.217952	0.0836097	0.0192283	0.880127	-0.0460135	0.718067	-0.0867185	0.495644	-0.127246	0.31635	-0.179258	0.156392	-0.208569	0.0981463	-0.232522	0.0644656	-0.166272	0.189141	-0.0812476	0.523326	0.0397326	0.775449
1643.39	0.0296211	0.812977	0.0483666	0.699111	0.00686776	0.956364	0.0433566	0.729014	0.0664023	0.595473	0.109488	0.38061	0.113036	0.36529	0.0677382	0.588077	0.0680722	0.586234	0.0697839	0.576833	0.0870682	0.486038	-0.00699301	0.955567	0.0389312	0.755772	0.0741676	0.55308	0.0865672	0.488558	0.0623108	0.618379	0.0439829	0.725253	0.0484918	0.698369	0.0955015	0.444666	0.15562	0.211598	0.0969996	0.481116
1653.28	0.013422	0.917442	-0.0428848	0.740097	-0.0656493	0.611346	-0.0528569	0.682554	-0.042079	0.744815	-0.0221349	0.864159	0.00914104	0.94377	-0.0194656	0.88043	-0.0163431	0.899526	0.0137745	0.915277	-0.0069754	0.957114	-0.063534	0.622897	-0.0495832	0.701265	-0.0257611	0.842148	-0.0436403	0.735682	-0.0290851	0.822075	-0.0139256	0.91435	0.000730276	0.995647	0.00360102	0.977928	0.068923	0.593655	-0.0768285	0.592058
1664.76	0.129463	0.315921	0.100838	0.435488	0.0534023	0.680173	0.0995246	0.441524	0.115237	0.372452	0.154638	0.23011	0.166589	0.195634	0.131678	0.307641	0.094594	0.464585	0.0650633	0.615375	0.102994	0.425687	0.0405547	0.754312	0.074029	0.567439	0.141764	0.271725	0.172064	0.181138	0.130187	0.3132	0.0833651	0.519458	0.0163711	0.899502	0.169927	0.186702	0.215782	0.0921043	0.313446	0.0222872
1726.4	-0.0124084	0.922394	0.0431319	0.734471	-0.0134615	0.915818	0.0010989	0.993247	0.0232601	0.854966	0.0714286	0.574003	0.0655678	0.605892	0.0932234	0.462797	0.0952839	0.452931	0.114744	0.365702	0.035989	0.777212	-0.00315934	0.980319	0.0531136	0.676097	0.0716575	0.572773	0.0570055	0.653822	0.0672161	0.596844	0.108745	0.391422	0.0597527	0.638277	0.0247253	0.84593	-0.00196886	0.987788	0.0966344	0.491234
1744.65	0.0227273	0.857121	-0.0135927	0.914312	-0.0363199	0.77345	-0.00388986	0.975534	0.011451	0.927794	0.0161276	0.898384	0.014729	0.907167	0.0104458	0.93413	-0.0317745	0.801194	-0.140341	0.264129	-0.171066	0.172661	-0.0145542	0.908266	0.0274038	0.828105	0.0148601	0.906343	-0.0034965	0.978022	-0.00922203	0.941849	-0.0816871	0.516788	-0.175962	0.16056	-0.214991	0.0855112	-0.20507	0.101241	0.0725337	0.598706
1762.28	0.0366696	0.771327	0.0519668	0.680295	0.0634615	0.614704	0.0698864	0.57928	0.0604021	0.631896	0.0268357	0.831619	0.0260927	0.836219	0.0133304	0.915961	0.00826049	0.947918	-0.0595717	0.636597	-0.0825175	0.512523	0.0824301	0.512971	0.100699	0.423851	0.059222	0.63858	-0.0128497	0.918987	-0.00472028	0.970284	-0.0466783	0.711328	-0.0504808	0.688964	-0.120236	0.339207	-0.121547	0.333936	-0.156469	0.249483
1781.34	-0.118078	0.359776	0.00672358	0.958667	-0.0456549	0.723953	-0.00712649	0.956183	0.0256604	0.842757	0.0743623	0.564782	0.108811	0.398911	0.0840825	0.5149	0.0488781	0.705318	-0.0530583	0.681409	0.00742867	0.95432	-0.0430359	0.739213	0.0378485	0.769734	0.0636851	0.622069	0.0834278	0.518188	0.0933998	0.469289	-0.00717685	0.955872	-0.0383017	0.767053	0.0246028	0.849167	0.00309738	0.981036	0.00870408	0.951662
1790.8	-0.0120968	0.92496	-0.0376824	0.768857	-0.015697	0.902678	-0.00518433	0.967887	-0.0232335	0.856299	-0.0532354	0.677887	-0.0383545	0.764851	-0.046947	0.714201	-0.0435388	0.734157	-0.00398425	0.975352	0.0476671	0.710008	-0.0265457	0.83606	0.00182412	0.988795	-0.0198253	0.877223	-0.0520833	0.684488	-0.0394585	0.758282	-0.0599078	0.640144	0.00561636	0.9652	0.0408506	0.750024	0.0715246	0.576608	-0.00461441	0.97384
1811.67	0.00482204	0.969394	-0.00177435	0.98882	0.0547542	0.661644	0.0214383	0.86409	-0.0216053	0.86304	-0.0500783	0.688995	-0.0499948	0.689488	-0.022482	0.857534	-0.0143409	0.908887	0.067947	0.586925	0.115458	0.355057	0.0381797	0.760345	0.0125457	0.92027	-0.0353825	0.77744	-0.0455276	0.716003	-0.0292036	0.815568	0.0156351	0.900693	0.0747939	0.549726	0.0685315	0.583705	0.10335	0.408003	0.0311191	0.82156
1823.54	-0.0229021	0.856033	0.0199738	0.874297	0.0462413	0.713915	0.013243	0.916511	-0.00314685	0.980233	-0.0144668	0.908815	-0.0114073	0.92807	0.00515734	0.967521	0.0225524	0.85821	0.157867	0.208602	0.154283	0.21922	0.0307255	0.807633	0.010708	0.932477	-0.00585664	0.963101	-0.0113199	0.928621	0.00179196	0.988802	0.0976836	0.437918	0.158523	0.2067	0.112413	0.371736	0.140603	0.263231	-0.00532637	0.969214
1840.84	-0.10542	0.402363	-0.265559	0.0328147	-0.238811	0.055597	-0.257955	0.0383065	-0.279983	0.0242054	-0.288112	0.020261	-0.269056	0.0305211	-0.23396	0.0608698	-0.229065	0.0665953	-0.137544	0.27384	-0.0553759	0.660565	-0.248077	0.0465644	-0.251267	0.0437497	-0.256906	0.0391209	-0.275918	0.0264111	-0.251267	0.0437497	-0.205201	0.101019	-0.0963724	0.444115	-0.118138	0.347748	-0.0767045	0.54275	-0.215581	0.117443
1853.64	-0.0384615	0.762335	0.0316392	0.803578	0.106639	0.400703	0.0592491	0.641116	0.00801282	0.949891	-0.0374084	0.768662	-0.0706044	0.57844	-0.0608516	0.632103	-0.0606227	0.633387	-0.0772894	0.542918	-0.0237179	0.85214	0.0850275	0.503179	0.0529762	0.676888	-0.00865385	0.945876	-0.0692766	0.585621	-0.0813187	0.522035	-0.0718864	0.571545	-0.0789835	0.534088	-0.0481685	0.704803	-0.0184982	0.884456	0.0415946	0.767443
1868.7	-0.106897	0.407295	0.0461585	0.72103	0.0146307	0.910023	0.0420287	0.74511	0.0807081	0.531959	0.0879102	0.495894	0.0978822	0.448153	0.0854423	0.508106	0.0628793	0.626491	0.0394097	0.760509	0.0601093	0.641793	0.0111052	0.931681	0.0409207	0.751613	0.0533605	0.679692	0.0890685	0.490215	0.09758	0.449561	0.0595049	0.645151	0.00455793	0.972023	0.0865	0.502853	0.0788447	0.541499	0.0456978	0.74524
1875.6	0.0226889	0.860789	-0.0200196	0.877049	-0.0466118	0.718403	-0.024502	0.849778	0.0039032	0.976063	0.00616958	0.962083	0.0269195	0.835141	0.00576666	0.964567	0.01453	0.910641	0.0316033	0.806944	0.112891	0.381383	-0.0521518	0.686568	-0.0120118	0.926107	0.00667321	0.958977	0.00823449	0.949354	0.0177029	0.891202	0.00959432	0.940979	0.0504898	0.696065	0.122359	0.342526	0.156959	0.222505	-0.0619065	0.662851
1900.62	0.0561156	0.661491	0.00196813	0.987899	-0.0347062	0.786673	-0.0268817	0.834012	-0.00244816	0.984911	0.0324021	0.800541	0.0511713	0.689731	0.0240495	0.851304	0.015217	0.905645	-0.00945661	0.941337	0.0078245	0.951474	-0.0274098	0.830797	-0.00206413	0.987301	0.0172331	0.893194	0.0435388	0.734157	0.0255856	0.841916	0.000672043	0.995966	-0.0341302	0.790134	-0.0198253	0.877223	0.0221294	0.863067	0.130761	0.355496
1922.13	0.0134641	0.914444	0.0222315	0.859107	0.0681557	0.585774	0.0467383	0.708782	-0.00553178	0.964872	-0.0442751	0.7235	-0.0380545	0.761108	-0.00507254	0.967798	0.00365306	0.976843	-0.0551717	0.659223	-0.0337126	0.787697	0.0880284	0.481227	0.0444004	0.722749	-0.0108757	0.930872	-0.0446091	0.721498	-0.0195595	0.875912	-0.0236927	0.849942	-0.0637303	0.610389	-0.0973802	0.435727	-0.0480743	0.700843	-0.0700614	0.607883
1936.61	0.0535435	0.668686	0.0689907	0.581181	0.0515395	0.680403	0.0360505	0.773348	0.0423964	0.734794	0.053293	0.670146	0.0845214	0.498921	0.094416	0.449878	0.0805553	0.519335	-0.00185784	0.988287	0.0911596	0.465716	0.0464043	0.710771	0.0345058	0.78282	0.0522492	0.676244	0.0761298	0.542603	0.0874856	0.483943	0.0475316	0.704064	0.0170128	0.891981	0.0848972	0.497009	0.0548794	0.660918	0.149138	0.277157
1953.23	0.0510273	0.69056	0.0700845	0.584324	0.0975902	0.445747	0.077429	0.545476	0.0738287	0.564361	0.0729647	0.568939	0.0757488	0.554251	0.102343	0.423821	0.106711	0.404224	0.104503	0.414063	0.109063	0.393897	0.108295	0.397252	0.0801171	0.531578	0.0823253	0.520296	0.078101	0.541985	0.093846	0.463459	0.12236	0.338518	0.106231	0.406351	0.093318	0.465987	0.078197	0.541487	0.0715697	0.614122
1981.95	-0.0195664	0.879815	-0.0651457	0.614088	-0.0560298	0.6646	-0.0584473	0.651046	-0.0681675	0.597717	-0.0670091	0.60397	-0.0609655	0.637047	-0.0559291	0.665168	-0.0522525	0.685994	-0.0144293	0.911259	-0.0391579	0.761995	-0.0564327	0.662334	-0.043741	0.735094	-0.0608144	0.637883	-0.0536123	0.678263	-0.0515474	0.690016	-0.0308982	0.811174	-0.052454	0.684847	-0.0293873	0.820256	-0.0607137	0.638441	0.0401864	0.777286
2006.05	0.0830249	0.523729	-0.0434691	0.738817	-0.150767	0.24544	-0.0729773	0.575305	-0.0160233	0.902315	0.0395558	0.76161	0.0656795	0.614181	0.0386039	0.767185	0.0050238	0.969416	-0.0638287	0.624219	-0.0823903	0.526916	-0.113168	0.384224	-0.0304601	0.815346	0.000951877	0.994335	0.0267054	0.837795	0.0243786	0.851773	-0.020624	0.874424	-0.0569011	0.662386	-0.0765732	0.556578	-0.0549974	0.673033	0.00452172	0.975138
2026.45	0.0854423	0.508106	-0.108459	0.400448	-0.206165	0.107851	-0.173378	0.177361	-0.147037	0.253408	-0.0772834	0.549555	-0.0304953	0.813593	-0.0130694	0.919607	-0.0182569	0.887814	0.00188865	0.988497	0.0506409	0.6952	-0.179824	0.161602	-0.161593	0.209019	-0.118682	0.357309	-0.0597567	0.643751	-0.0123643	0.92394	-0.00637103	0.96084	-0.00722722	0.955562	0.0394097	0.760509	0.0586991	0.649641	0.0377795	0.792393
2047.12	0.0955462	0.460081	-0.0470978	0.716229	-0.124152	0.336348	-0.121659	0.346217	-0.081966	0.526516	-0.0358177	0.782258	0.0203267	0.875394	0.0438248	0.7352	0.0503373	0.697619	0.0960383	0.457763	0.150566	0.242765	-0.118946	0.357158	-0.0386089	0.765756	-0.000190718	0.998826	-0.00313814	0.980688	0.00585688	0.963965	-0.037307	0.773441	-0.0715228	0.580662	0.113597	0.379342	0.129266	0.316664	0.118604	0.393001
2088.99	-0.0220342	0.864772	-0.173478	0.177106	-0.169953	0.186176	-0.16814	0.190969	-0.182997	0.154238	-0.157916	0.219671	-0.168341	0.190432	-0.167687	0.192181	-0.178817	0.163994	-0.0741608	0.56584	-0.0729521	0.572204	-0.163557	0.203481	-0.170356	0.185123	-0.15706	0.222206	-0.14739	0.252262	-0.160182	0.213061	-0.0955151	0.459248	-0.0944575	0.464254	-0.116869	0.364742	-0.160938	0.210889	0.164149	0.240189
2110.12	0.0440122	0.73785	-0.0474576	0.718143	-0.0306752	0.81563	-0.0543484	0.679288	-0.0499028	0.704268	-0.0532926	0.685191	-0.0525146	0.689552	-0.0449569	0.732429	-0.042234	0.748088	-0.0458461	0.727339	-0.0150597	0.90896	-0.0245624	0.851934	-0.0709642	0.589123	-0.0651292	0.620172	-0.0342317	0.794679	-0.0426785	0.745525	-0.0108363	0.934471	-0.00316755	0.980945	-0.0220617	0.86688	-0.0610725	0.642161	-0.00361004	0.979942
2134.97	-0.0308698	0.811742	-0.105788	0.413174	-0.0835594	0.518481	-0.134519	0.297227	-0.152708	0.236049	-0.177543	0.167426	-0.163888	0.203081	-0.133662	0.300346	-0.0850471	0.511036	0.0140477	0.913706	0.0109309	0.932801	-0.0820895	0.525891	-0.105536	0.414292	-0.133112	0.302358	-0.154756	0.229751	-0.120128	0.352363	-0.0921751	0.476133	-0.112914	0.382231	-0.0385131	0.766321	-0.0349544	0.787382	-0.221924	0.113832
2158.42	-0.0395604	0.75575	-0.00750916	0.953046	-0.0640568	0.614237	-0.0830128	0.513378	-0.0503663	0.691991	0.0247253	0.84593	0.0727106	0.567133	0.0783883	0.537182	0.092033	0.46855	0.130449	0.303415	0.0772436	0.543157	-0.0621795	0.624675	-0.0546703	0.667152	-0.0127289	0.920392	0.061859	0.626464	0.0822802	0.517113	0.107418	0.397258	0.0773352	0.542678	0.124634	0.325619	0.0793956	0.531951	0.0228996	0.868197
2173.36	-0.139057	0.272403	-0.23457	0.049264	-0.272161	0.0298952	-0.283059	0.0237469	-0.278434	0.0262103	-0.201832	0.109669	-0.161951	0.20056	-0.153434	0.225506	-0.147115	0.245368	-0.0462912	0.715812	-0.0418498	0.742088	-0.27587	0.0276671	-0.262683	0.0362858	-0.227427	0.0708473	-0.178617	0.157584	-0.163599	0.195969	-0.118498	0.350142	-0.0808608	0.524388	-0.0629579	0.620338	-0.0412088	0.745905	-0.0233635	0.868113
2192.4	-0.014729	0.907167	-0.0453234	0.719358	-0.129808	0.301931	-0.127841	0.309363	-0.0879808	0.484922	-0.0323427	0.797712	0.0217657	0.863112	0.0346154	0.783823	0.0548951	0.663334	0.0799825	0.525598	0.124476	0.322353	-0.101399	0.420627	-0.0948427	0.451407	-0.0638112	0.612753	-0.0207168	0.869656	0.0302885	0.810319	0.113068	0.368939	0.0701486	0.577854	0.117745	0.349365	0.104589	0.406096	-0.0914034	0.510965
2211.83	0.0255297	0.83845	-0.020478	0.870129	-0.0312493	0.802892	-0.0498695	0.690226	-0.0411022	0.742607	-0.0553804	0.658014	-0.0111262	0.929281	-0.0074105	0.952909	0.0188498	0.880386	-0.0297464	0.8122	-0.0236927	0.849942	-0.000438368	0.997338	-0.00227534	0.985626	-0.0322096	0.796959	-0.0438576	0.726005	-0.00373656	0.976311	0.0222732	0.858845	-0.0152594	0.903071	-0.0273249	0.827251	-0.0260307	0.835321	-0.24405	0.0725569
2282.93	0.032967	0.795505	0.0277473	0.827357	0.0500458	0.693854	0.0413919	0.744814	0.000137363	0.999282	-0.0209249	0.869405	-0.0180403	0.8873	0.010348	0.935274	0.0375916	0.76756	0.179899	0.154587	0.0853022	0.501797	0.0720238	0.570809	0.039652	0.755202	0.0271978	0.830727	-0.0407509	0.748636	-0.00187729	0.988363	0.120833	0.340676	0.142582	0.260339	0.0820971	0.518049	0.0896062	0.480397	-0.149508	0.285294
2354	-0.132074	0.289703	0.0590126	0.637115	0.0242355	0.846543	0.0244442	0.845237	0.0433984	0.728763	0.0519152	0.6782	0.0812233	0.515868	0.0828932	0.507251	0.0801378	0.521509	0.0969627	0.437704	0.0370108	0.767476	0.0454441	0.716502	0.0291201	0.816086	0.0332116	0.790781	0.0239015	0.848635	0.0900324	0.471268	0.120676	0.333613	0.108026	0.38703	0.0395992	0.751714	-0.00590753	0.962479	-0.196094	0.151333
2366.98	-0.135394	0.285329	0.0348901	0.783851	0.0186813	0.883318	0.0198718	0.875931	0.0210623	0.868554	0.0580128	0.648105	0.0606227	0.633387	0.0669414	0.598348	0.0656593	0.605387	0.119643	0.345482	0.0379121	0.765634	0.0279762	0.825954	0.00723443	0.954767	0.0391026	0.758492	0.0321886	0.800235	0.0593407	0.640599	0.123901	0.328488	0.127747	0.313604	0.0318681	0.802185	-0.0487179	0.701592	-0.147574	0.291644
2383.25	-0.0168498	0.894703	0.105311	0.40662	0.029533	0.816426	0.0554029	0.662959	0.0934524	0.461695	0.13457	0.288292	0.139377	0.271291	0.128114	0.312209	0.121337	0.338656	0.118773	0.34902	0.133562	0.291942	0.0338828	0.78995	0.0506868	0.690129	0.0959249	0.449886	0.126374	0.318869	0.125549	0.322055	0.136722	0.280597	0.120696	0.341229	0.179441	0.155652	0.0732143	0.564445	-0.0134939	0.922108
2396.57	-0.0996887	0.421276	0.00279352	0.982179	-0.0165217	0.894266	-0.0320457	0.796425	-0.0325645	0.7932	-0.023705	0.848703	-0.0182776	0.883091	-0.0189959	0.878526	-0.0147258	0.905717	0.0498843	0.687844	0.0468513	0.705933	-0.0139277	0.910813	-0.0389097	0.754054	-0.0187964	0.879794	-0.0337617	0.785771	-0.0276159	0.824093	0.033203	0.789236	0.0652486	0.599058	0.0566286	0.648256	0.00722324	0.953737	-0.177246	0.191265
2426.48	-0.0495392	0.699149	-0.224798	0.0766176	-0.239631	0.0587479	-0.245248	0.0529382	-0.254704	0.0442246	-0.232719	0.0666002	-0.19014	0.135323	-0.199405	0.117042	-0.193836	0.127786	-0.118376	0.354572	-0.125528	0.326085	-0.22211	0.0802792	-0.244288	0.0498966	-0.234495	0.0645059	-0.238143	0.0603713	-0.217214	0.0873057	-0.163162	0.200841	-0.100998	0.429958	-0.138057	0.279811	-0.116503	0.362275	-0.197143	0.15709
2450.53	-0.119689	0.345296	-0.0914835	0.471218	-0.0893315	0.481748	-0.0880037	0.488307	-0.107051	0.398877	-0.150046	0.236012	-0.117949	0.352393	-0.124313	0.326872	-0.11511	0.364165	-0.152564	0.228172	-0.151969	0.230008	-0.0508242	0.689332	-0.0902473	0.477252	-0.12674	0.317459	-0.154441	0.222447	-0.126648	0.317811	-0.107051	0.398877	-0.134158	0.289782	-0.132875	0.294448	-0.133059	0.293778	-0.106706	0.438106
2466.97	-0.0970238	0.444692	-0.0268315	0.832976	-0.0251374	0.843392	-0.0394689	0.756298	-0.0318223	0.802463	0.0179945	0.887585	0.0158425	0.900973	-0.0149725	0.906394	-0.0139652	0.912675	-0.122482	0.334092	-0.0971612	0.444045	-0.0367216	0.772796	-0.0494963	0.697052	-0.0330586	0.794949	-0.0114469	0.928402	-0.0152473	0.904681	-0.0351648	0.78219	-0.134524	0.288457	-0.129808	0.305813	-0.100778	0.427202	0.0165271	0.906497
2482.18	-0.00695971	0.956488	-0.000595238	0.996408	-0.0466117	0.713929	-0.0595696	0.639309	-0.0442766	0.727692	0.0211538	0.867987	0.060989	0.631333	0.0705586	0.578687	0.071978	0.571054	0.0909799	0.473671	0.110394	0.384249	-0.0264194	0.835507	-0.0407051	0.748909	-0.00352564	0.978021	0.0111264	0.930406	0.0671703	0.597095	0.125183	0.323477	0.115797	0.361295	0.0842033	0.507339	0.0944597	0.456863	-0.0869786	0.535725
2509.22	-0.0858829	0.495426	-0.0816871	0.516788	-0.0926136	0.462151	-0.1184	0.346673	-0.110271	0.380961	-0.0729458	0.562748	-0.0339598	0.787822	-0.0273601	0.828375	-0.00734266	0.953713	0.0484266	0.701014	0.0424388	0.736553	-0.0995192	0.429325	-0.105026	0.404129	-0.0826486	0.511852	-0.0801136	0.524918	-0.029021	0.818123	0.0442745	0.725595	0.0621066	0.622293	0.0408217	0.74625	0.0555944	0.659308	-0.109647	0.429956
2538.93	0.0755114	0.568811	-0.0382233	0.773276	-0.118995	0.368394	-0.102513	0.438732	-0.0670953	0.612746	-0.0610754	0.645044	-0.0106371	0.936243	0.0209234	0.874794	0.0558738	0.673494	0.176914	0.179662	0.164348	0.212967	-0.0884278	0.504406	-0.0774985	0.558657	-0.0697253	0.598859	-0.0496201	0.70831	0.0307423	0.816817	0.111864	0.397937	0.190415	0.148291	0.180304	0.171365	0.160608	0.223675	-0.123128	0.399308
2557.72	0.182342	0.155737	0.0125154	0.923011	-0.0723477	0.575399	-0.0708368	0.583421	-0.0390572	0.762589	0.0201707	0.876127	0.0673113	0.602336	0.0788447	0.541499	0.0728514	0.572736	0.127295	0.323293	0.140389	0.275684	-0.0543174	0.674267	-0.0222357	0.863546	-0.00778122	0.952147	0.0492811	0.703001	0.0772834	0.549555	0.0972275	0.451207	0.130317	0.311866	0.141497	0.271883	0.135605	0.292504	0.0756541	0.593997
2579.48	0.242175	0.0560549	0.0338902	0.791577	-0.015697	0.902678	-0.0236655	0.853654	-0.00211214	0.987003	0.0279858	0.827292	0.0538594	0.674321	0.0574597	0.653893	0.0742127	0.562332	0.13148	0.303524	0.111463	0.383522	0.00748848	0.953562	0.014881	0.907723	0.0239055	0.852185	0.0285618	0.823791	0.062356	0.626516	0.104215	0.415356	0.128936	0.313039	0.0850614	0.506485	0.105943	0.407631	-0.108316	0.435607
2607.92	0.118007	0.348287	-0.0337413	0.789157	-0.115778	0.357517	-0.128016	0.308698	-0.0926573	0.461939	-0.0635052	0.61446	-0.0041521	0.973876	0.0184878	0.883591	0.0497815	0.693058	0.109747	0.383241	0.116084	0.356241	-0.0988636	0.432383	-0.116434	0.354786	-0.0906031	0.47196	-0.0431381	0.732372	0.0277098	0.826215	0.0571678	0.650285	0.0788024	0.531741	0.104677	0.405702	0.0924388	0.462999	-0.0249247	0.858016
2625.17	0.0987637	0.436538	0.0445971	0.725798	-0.0485348	0.702662	-0.0503205	0.692257	-0.00558608	0.965099	0.0333791	0.793004	0.0710165	0.576219	0.105357	0.406415	0.128022	0.312558	0.189515	0.133448	0.245467	0.0508124	-0.022207	0.861472	-0.0218864	0.863454	0.00792125	0.950464	0.0629579	0.620338	0.102885	0.417566	0.164652	0.193076	0.198077	0.11654	0.228022	0.0700975	0.20174	0.109833	-0.0858593	0.541007
2646.67	0.201648	0.109997	0.14446	0.254065	0.0892399	0.482199	0.0825092	0.515944	0.127793	0.313429	0.140614	0.26703	0.150687	0.233999	0.149771	0.236879	0.107967	0.394837	0.0505952	0.690661	0.120147	0.343444	0.0938645	0.459715	0.115522	0.362442	0.104945	0.408261	0.140293	0.26813	0.143452	0.257418	0.115705	0.361677	0.0754121	0.552785	0.113736	0.369947	0.150549	0.234429	0.0178296	0.899165
2667.76	0.161194	0.206383	-0.0875096	0.494291	-0.148858	0.243615	-0.149146	0.242696	-0.125912	0.324598	-0.0673483	0.599113	-0.046275	0.718121	-0.031154	0.808079	-0.0560196	0.662035	0.00648041	0.959827	0.062932	0.623327	-0.128264	0.315585	-0.107383	0.401257	-0.0946141	0.459795	-0.062596	0.625186	-0.0540035	0.673499	-0.047139	0.713082	-0.00643241	0.960126	0.0460349	0.719523	0.0585157	0.647947	0.0665038	0.636117
2684.26	0.0497413	0.69865	-0.190026	0.135775	-0.260078	0.0395388	-0.259139	0.0402821	-0.214603	0.0912211	-0.160009	0.21032	-0.133098	0.298379	-0.111633	0.383729	-0.100931	0.431233	-0.00290989	0.981942	0.0358132	0.780509	-0.208386	0.101227	-0.165304	0.195418	-0.157215	0.218497	-0.155755	0.222858	-0.1745	0.171364	-0.216751	0.087951	-0.175292	0.169397	0.00963443	0.940261	-0.0205095	0.873239	-0.0343021	0.811134
2712.95	-0.00928922	0.940956	0.0643565	0.606879	0.0221063	0.859893	0.0270744	0.828811	0.0368855	0.768241	0.0403089	0.747409	0.0725394	0.561847	0.0703684	0.573639	0.081098	0.516517	0.0929966	0.456745	0.084438	0.499347	0.0550882	0.659707	0.0498278	0.690472	0.0542115	0.664797	0.0310824	0.803925	0.0581776	0.641895	0.124183	0.319675	0.0957103	0.443668	0.101597	0.416037	0.079762	0.523468	-0.0773353	0.57466
2731.01	0.00216014	0.986704	-0.0699405	0.585098	-0.0559716	0.662307	-0.0960541	0.452967	-0.126392	0.322745	-0.0962462	0.452061	-0.0615399	0.631045	-0.0645641	0.61433	-0.0541475	0.672678	0.0488191	0.703319	0.061924	0.628912	-0.0535234	0.67624	-0.0887097	0.48837	-0.0862135	0.500728	-0.106615	0.404649	-0.0681164	0.594945	0.00513633	0.968186	0.0450749	0.72514	0.0322581	0.80141	0.0772849	0.546225	-0.12691	0.369961
2744.37	-0.014881	0.906964	0.0920788	0.468328	0.117216	0.355408	0.0996795	0.43228	0.0752747	0.55351	0.0595238	0.639567	0.0683608	0.590597	0.083837	0.509193	0.0755495	0.55206	0.0946429	0.455988	0.0822344	0.517347	0.133333	0.292776	0.0978022	0.441034	0.0862637	0.496973	0.0727564	0.566888	0.0663004	0.601863	0.0772436	0.543157	0.0903388	0.476804	0.0809524	0.523917	0.0673077	0.596344	-0.0476692	0.73213
2762.45	0.086568	0.506113	-0.133051	0.30583	-0.181227	0.161838	-0.152142	0.241123	-0.142834	0.271381	-0.106452	0.413208	-0.0856161	0.510816	-0.109889	0.398218	-0.0957694	0.461834	-0.00317292	0.98074	0.0237441	0.855593	-0.182655	0.158516	-0.171444	0.185999	-0.129508	0.318978	-0.107086	0.410416	-0.0925436	0.477111	-0.0648863	0.618475	-0.0437335	0.737285	0.0152829	0.906815	0.00491803	0.970063	-0.078045	0.586189
2773.63	0.0692684	0.588717	-0.168683	0.185865	-0.192012	0.131465	-0.196045	0.123439	-0.186828	0.142359	-0.138585	0.277962	-0.157786	0.216237	-0.166187	0.192533	-0.16393	0.198707	-0.030674	0.810983	0.0132488	0.917823	-0.198589	0.118571	-0.199117	0.11758	-0.188892	0.137943	-0.144633	0.257367	-0.166907	0.190592	-0.1298	0.309786	-0.0576997	0.65254	-0.00494432	0.96938	-0.0100806	0.937463	-0.051301	0.717964
2797.28	-0.229579	0.0726579	-0.187512	0.144453	-0.167344	0.193586	-0.178983	0.163954	-0.194884	0.129043	-0.191547	0.135858	-0.190904	0.137202	-0.187768	0.143898	-0.170795	0.184427	-0.050194	0.698439	-0.0958916	0.458454	-0.171524	0.182533	-0.195402	0.12801	-0.182441	0.155825	-0.171441	0.182747	-0.165819	0.197738	-0.14857	0.24914	-0.170212	0.185952	-0.051928	0.688545	-0.065866	0.611013	-0.327325	0.0178531
2821.05	-0.0633636	0.618894	0.0127342	0.920448	0.0791897	0.533936	0.041876	0.742496	-0.00860841	0.946175	-0.0686501	0.589878	-0.0924788	0.467343	-0.0703277	0.580799	-0.0529883	0.677524	-0.0252223	0.843176	-0.0652909	0.608245	0.0193754	0.879217	0.00322105	0.979847	-0.0148695	0.907163	-0.0454866	0.721163	-0.0273062	0.830404	0.0189146	0.882068	-0.0250725	0.844095	-0.0420299	0.741583	-0.0309143	0.808394	-0.179972	0.192835
2838.87	-0.0316809	0.80218	-0.0186209	0.882954	0.0277152	0.82653	0.00565079	0.964367	-0.0316282	0.802503	-0.0755394	0.549802	-0.0819944	0.516126	-0.0635098	0.615242	-0.0458881	0.716624	-0.0347394	0.783526	-0.0686022	0.587132	-0.0268457	0.831892	-0.0437708	0.729185	-0.0395321	0.754542	-0.0451692	0.720881	-0.0136417	0.914112	0.0244827	0.846501	-0.0217497	0.863461	-0.045069	0.721474	-0.0133877	0.915705	-0.0387954	0.778548
2866.31	-0.0118929	0.927518	-0.0825188	0.527231	-0.0461649	0.723872	-0.0686807	0.598931	-0.0936527	0.47282	-0.130083	0.317691	-0.14103	0.27831	-0.123695	0.342237	-0.105995	0.416211	-0.106167	0.415447	-0.0701638	0.591044	-0.133037	0.306729	-0.104349	0.423524	-0.0809678	0.53505	-0.0711567	0.585791	-0.0286457	0.826536	-0.00248916	0.98481	-0.0630375	0.629356	-0.0904498	0.488157	-0.0689969	0.597246	-0.0216465	0.880155
2880.86	-0.070342	0.583815	-0.10557	0.410248	-0.0673918	0.599728	-0.089339	0.486241	-0.118609	0.354524	-0.148772	0.244552	-0.155581	0.22338	-0.150979	0.237544	-0.142634	0.26478	-0.114747	0.370518	-0.104146	0.416625	-0.136226	0.287064	-0.109533	0.392795	-0.107947	0.399725	-0.115146	0.368847	-0.089289	0.486486	-0.0636884	0.619971	-0.112202	0.381297	-0.125529	0.326944	-0.0987095	0.441492	-0.167343	0.235709
2907.27	-0.0789529	0.544348	-0.0138022	0.915824	-0.0342676	0.792732	-0.0140666	0.914215	-0.013908	0.91518	-0.0329455	0.800566	-0.058752	0.652099	-0.0387626	0.766255	-0.040349	0.756972	-0.000475939	0.997248	-0.0304601	0.815346	-0.0307774	0.813456	-0.0131676	0.919689	-0.0109466	0.933228	0.00301428	0.981711	-0.0269699	0.836209	0.00729773	0.955511	-0.0442623	0.734223	-0.00898995	0.945172	-0.0534638	0.681656	-0.00921113	0.947807
2922.12	-0.0767089	0.549228	-0.163642	0.199505	-0.231423	0.0681629	-0.200845	0.11438	-0.169691	0.18322	-0.120296	0.346777	-0.0564036	0.65986	-0.0757488	0.554251	-0.0745488	0.56056	-0.0544355	0.671036	-0.0174251	0.892009	-0.225182	0.0761056	-0.191532	0.132446	-0.141897	0.266552	-0.0880856	0.491444	-0.0719566	0.574302	-0.0563556	0.660131	-0.0718126	0.57507	-0.0605799	0.636391	-0.0267857	0.834597	-0.0328706	0.81525
2937.01	0.0693908	0.59202	-0.127956	0.321633	-0.182063	0.1567	-0.147226	0.253495	-0.135698	0.292975	-0.0919855	0.477045	-0.0807832	0.53252	-0.0714141	0.581239	-0.0613989	0.635454	-0.0392503	0.761978	0.114754	0.374475	-0.127567	0.323122	-0.136275	0.29091	-0.141863	0.271389	-0.118236	0.360053	-0.127184	0.324587	-0.134511	0.297259	-0.0244603	0.850321	0.0628178	0.627647	0.0980669	0.448274	0.117659	0.406134
2956.89	0.0645595	0.6094	0.0389251	0.758195	0.0301171	0.811762	0.0131466	0.917217	0.0127742	0.919555	0.0245903	0.845835	0.0120953	0.923817	0.0168806	0.893826	0.0301572	0.811515	0.116534	0.355252	0.186389	0.137114	0.00846816	0.946622	-0.0393317	0.755747	-0.0123384	0.92229	0.0283553	0.822589	0.0317299	0.801881	0.0478058	0.705311	0.113218	0.369199	0.175446	0.162139	0.194351	0.12082	-0.0493334	0.723145
2971.78	-0.0704192	0.586529	-0.124477	0.335075	-0.11868	0.358241	-0.144275	0.263238	-0.149542	0.246022	-0.155434	0.227691	-0.154289	0.231177	-0.139519	0.279466	-0.150078	0.244313	-0.0991912	0.443063	-0.0209792	0.871427	-0.165076	0.199781	-0.154336	0.231032	-0.15181	0.23885	-0.118609	0.358531	-0.107447	0.405845	-0.067544	0.601939	-0.00300228	0.981523	-0.0371795	0.774194	0.000666867	0.995896	-0.194054	0.172418
2993.88	-0.0673718	0.605066	-0.105077	0.419295	-0.139873	0.281522	-0.140825	0.278235	-0.135431	0.2972	-0.134532	0.300441	-0.10825	0.405327	-0.127604	0.32619	-0.108038	0.406249	-0.0527234	0.685834	-0.0863564	0.507156	-0.130143	0.316597	-0.129455	0.319177	-0.126758	0.329428	-0.136224	0.294359	-0.105923	0.415543	-0.0657853	0.61361	-0.0576415	0.658264	-0.074458	0.567559	-0.101111	0.437139	-0.0914561	0.523295
3007.29	0.0532598	0.680264	0.0797512	0.536847	0.00339956	0.979171	0.0395608	0.759618	0.0753695	0.559509	0.121805	0.344728	0.139936	0.27725	0.129712	0.31413	0.131878	0.306065	0.095364	0.459961	0.167485	0.192722	0.0188613	0.884121	0.043187	0.73833	0.0983858	0.445812	0.115661	0.369749	0.146332	0.255711	0.169852	0.18644	0.126439	0.326579	0.162147	0.207447	0.120344	0.350578	0.0120545	0.932407
3044.55	-0.0439411	0.725504	-0.0316668	0.800311	-0.0382215	0.760091	-0.0626448	0.616495	-0.0648158	0.60431	-0.0565077	0.651499	-0.0455694	0.715754	-0.0200188	0.87302	-0.00507254	0.967798	0.136833	0.272553	0.0518318	0.67869	-0.0316668	0.800311	-0.0387225	0.757041	-0.0270327	0.829071	-0.0497443	0.690965	-0.0296211	0.812977	0.0785096	0.530028	0.115666	0.354183	0.0460703	0.712763	0.0120864	0.923184	-0.159379	0.245121
3075.08	-0.0757044	0.541729	-0.0354378	0.775404	-0.0484875	0.696153	-0.0653284	0.59861	-0.0605795	0.625502	-0.0362359	0.77048	-0.00526778	0.966287	0.015524	0.900625	0.0460931	0.710481	0.164099	0.184104	0.144664	0.242181	-0.0405858	0.743813	-0.0637321	0.607592	-0.024144	0.845933	-0.0174395	0.888422	0.00419028	0.973207	0.115891	0.349498	0.184692	0.134395	0.148974	0.228322	0.10791	0.38385	-0.175	0.197043
3100.71	-0.184595	0.137648	-0.0117524	0.925304	-0.0228995	0.854915	-0.0544202	0.663584	-0.0362593	0.77207	-0.0287026	0.818679	-0.00686776	0.956364	-0.000939359	0.994144	-0.000647114	0.996007	-0.0547542	0.661644	-0.0698257	0.576604	-0.0357583	0.775137	-0.0395157	0.75222	-0.0319173	0.798764	-0.00031312	0.998137	0.00423755	0.973118	0.0156351	0.900693	-0.0427722	0.73253	-0.0450684	0.718749	-0.126187	0.311881	0.000518364	0.996975
3126.07	-0.166125	0.196399	-0.0855934	0.507354	0.0227393	0.860483	-0.0312508	0.809058	-0.0680164	0.598531	-0.189293	0.140371	-0.219158	0.0870564	-0.214424	0.0942304	-0.218202	0.0884704	-0.195588	0.127466	-0.219864	0.0860259	0.0197175	0.878893	0.00254338	0.984455	-0.117826	0.360807	-0.209891	0.101527	-0.217446	0.0895996	-0.212107	0.0979064	-0.210395	0.100695	-0.228728	0.0738789	-0.19025	0.138349	-0.149482	0.295123
3146.53	0.209572	0.104968	0.126864	0.329022	0.139979	0.281155	0.101586	0.434976	0.0979376	0.451719	0.060074	0.64479	0.105077	0.419295	0.11835	0.362715	0.107562	0.40833	0.115494	0.374474	0.0535695	0.68106	0.145056	0.263939	0.146483	0.259228	0.0893178	0.492655	0.0711793	0.584777	0.120201	0.355216	0.108408	0.404636	0.0894236	0.492141	0.0407192	0.754811	0.108514	0.404175	-0.0487617	0.734009
3162.44	0.00668706	0.957854	-0.123951	0.324409	-0.148601	0.236824	-0.154502	0.218562	-0.159091	0.205061	-0.174519	0.164058	-0.143226	0.254361	-0.12618	0.315731	-0.0968531	0.441837	0.064729	0.607642	0.00808566	0.949021	-0.139423	0.267289	-0.127928	0.309031	-0.143051	0.254946	-0.166215	0.185301	-0.122159	0.331494	-0.0452797	0.719617	0.013243	0.916511	-0.0107955	0.931926	0.0190122	0.880309	-0.179727	0.189184
3178.03	0.0872051	0.499367	-0.0983858	0.445812	-0.168643	0.189629	-0.135202	0.293951	-0.128403	0.319072	-0.0787439	0.542017	-0.028783	0.823896	-0.0420287	0.74511	-0.034323	0.790682	0.0558787	0.665451	0.0791972	0.539687	-0.168492	0.19003	-0.129662	0.314319	-0.0985369	0.445111	-0.0436907	0.735388	-0.0335675	0.79519	0.00103246	0.993782	0.0166453	0.897675	0.0221349	0.864159	0.0714412	0.580206	0.0403625	0.776335
3195.99	-0.0710745	0.579894	-0.102379	0.424615	-0.120359	0.347417	-0.0989773	0.440248	-0.116077	0.364961	-0.0928747	0.469081	-0.0938131	0.464582	-0.0827821	0.518918	-0.0863022	0.501239	-0.0710633	0.579953	0.0353275	0.783413	-0.0273163	0.831706	-0.0995735	0.437485	-0.135733	0.288831	-0.134151	0.294541	-0.157116	0.218789	-0.18453	0.147673	-0.103527	0.419412	-0.00403999	0.974931	0.0655619	0.609694	0.160896	0.254505
3212.69	-0.131644	0.299773	-0.187754	0.137365	-0.2304	0.0670114	-0.220762	0.0796039	-0.208756	0.0978379	-0.157594	0.213613	-0.137693	0.277917	-0.114588	0.367261	-0.10918	0.390452	-0.0473683	0.710126	-0.0260643	0.83801	-0.16074	0.204497	-0.186026	0.141086	-0.18827	0.136269	-0.180181	0.154235	-0.185387	0.142481	-0.184423	0.144605	-0.121772	0.337786	-0.0588493	0.644142	-0.0252648	0.842915	-0.0180136	0.89813
3246.01	0.233673	0.0653008	0.191368	0.132982	0.126738	0.32227	0.118513	0.354914	0.171235	0.179644	0.227443	0.0730214	0.229503	0.0703915	0.224229	0.0772796	0.239196	0.0590195	0.319699	0.0106453	0.313597	0.0123237	0.15699	0.219164	0.159867	0.210729	0.175555	0.168748	0.191706	0.132287	0.203466	0.109731	0.194131	0.127369	0.272755	0.0305594	0.246383	0.051587	0.153723	0.229026	0.144336	0.302476
3267	0.0642404	0.619861	0.0106475	0.93454	-0.0152658	0.906255	-0.000959338	0.994096	-0.00690971	0.957492	0.0236165	0.855428	0.0267305	0.836611	0.0466405	0.718869	0.0468705	0.717541	0.0167049	0.897463	0.115452	0.371555	0.0479484	0.711326	-0.0356085	0.783499	-0.0311243	0.810219	-0.00846891	0.947913	-0.0209526	0.871589	-0.0297742	0.818308	0.0198229	0.878458	0.131889	0.306859	0.143306	0.266493	0.199226	0.148662
3281.76	-0.231663	0.0678713	-0.122408	0.338327	-0.185484	0.145292	-0.153322	0.229642	-0.138009	0.27998	-0.127064	0.320163	-0.113959	0.372908	-0.142185	0.265575	-0.147801	0.247005	-0.0426747	0.739245	-0.0192492	0.880768	-0.18246	0.152055	-0.142953	0.262981	-0.113143	0.376358	-0.119864	0.348521	-0.134265	0.29333	-0.105895	0.407844	-0.0756048	0.555006	-0.0405146	0.752015	-0.0574597	0.653893	-0.0226549	0.872079
3296.52	-0.232143	0.0672911	-0.134121	0.293851	-0.204829	0.107258	-0.162874	0.201645	-0.140745	0.270484	-0.1226	0.337566	-0.105895	0.407844	-0.141177	0.269005	-0.149866	0.24041	-0.0384505	0.764279	-0.0167531	0.896156	-0.203197	0.110133	-0.146313	0.251836	-0.110935	0.38579	-0.115783	0.365265	-0.132392	0.300159	-0.109831	0.390559	-0.0791091	0.536769	-0.0326421	0.799093	-0.0432508	0.735852	-0.00362642	0.97944
3313.76	0.0872815	0.48841	-0.00524476	0.966969	-0.0173077	0.890983	-0.0243881	0.846793	0.00511364	0.967797	0.0146853	0.907442	0.0487762	0.698958	0.0187063	0.882223	0.041521	0.742052	0.0540647	0.668127	-0.0392483	0.755724	-0.0118007	0.925592	0.0126311	0.920362	0.025743	0.838386	0.0184003	0.884138	0.0205857	0.870475	0.0784528	0.533568	0.00218531	0.986314	-0.0508304	0.686921	0.00537587	0.96614	0.0156914	0.910335
3337.83	0.0489927	0.699988	-0.122344	0.334638	-0.104487	0.410318	-0.137912	0.276399	-0.135027	0.286643	-0.154945	0.220929	-0.147024	0.245665	-0.134844	0.287302	-0.1288	0.309606	-0.0510531	0.688004	-0.0974359	0.442753	-0.0797619	0.530055	-0.119643	0.345482	-0.161722	0.201203	-0.15641	0.216553	-0.135806	0.283854	-0.116392	0.358819	-0.0898352	0.479272	-0.100778	0.427202	-0.103663	0.414036	-0.15762	0.259663
3353.73	0.20271	0.105297	0.065778	0.601824	0.0155594	0.901951	-0.00585664	0.963101	0.00751748	0.952609	0.0241696	0.84815	0.0626748	0.619106	0.0827797	0.51118	0.0947552	0.451826	0.151399	0.228038	0.157867	0.208602	0.0378934	0.76391	0.00821678	0.948194	0.028715	0.82001	0.0343969	0.785155	0.0888112	0.480797	0.119493	0.342217	0.149738	0.233227	0.131031	0.297367	0.130157	0.300623	-0.10332	0.457195
3368.46	-0.0528846	0.674961	-0.106469	0.397677	-0.224126	0.0728053	-0.204677	0.101908	-0.144056	0.251596	-0.0563811	0.65479	0.00214161	0.986591	0.0191434	0.879488	0.0139423	0.912113	0.0979021	0.43689	0.124694	0.321499	-0.19611	0.117311	-0.16792	0.180785	-0.0909528	0.470246	-0.0361014	0.774778	0.016958	0.893175	0.0616696	0.624749	0.0895542	0.477122	0.139467	0.267138	0.0881556	0.484052	-0.0353779	0.799519
3382.12	-0.0591234	0.637243	-0.174562	0.160962	-0.247756	0.0448871	-0.246531	0.0459913	-0.214719	0.0833957	-0.132624	0.288437	-0.0770005	0.538874	-0.0572195	0.648141	-0.0601551	0.63137	0.0211943	0.865866	0.0510639	0.683872	-0.225017	0.0692947	-0.182015	0.143551	-0.126699	0.310711	-0.108003	0.388034	-0.116366	0.352131	-0.131861	0.291247	-0.113087	0.365956	0.0507352	0.685801	0.0186983	0.881541	-0.0375765	0.785338
3410.43	0.0298951	0.812739	-0.0512238	0.684625	-0.138942	0.268955	-0.143051	0.254946	-0.0976399	0.438124	-0.0380682	0.762852	0.00244755	0.984656	0.0213287	0.865837	0.0414336	0.742576	0.13549	0.281122	0.184441	0.141106	-0.139773	0.266082	-0.12382	0.324924	-0.0685752	0.586432	-0.0128497	0.918987	0.0218094	0.862839	0.111932	0.373795	0.137063	0.275533	0.17583	0.160875	0.133523	0.288214	0.066058	0.631817
3447.96	0.137033	0.284193	0.104894	0.413265	0.0660964	0.606776	0.0357615	0.780818	0.0724743	0.572434	0.0996121	0.437307	0.101989	0.426395	0.137381	0.28296	0.172518	0.176355	0.187522	0.141102	0.237769	0.0605937	-0.0173073	0.892903	0.0274103	0.831135	0.0915146	0.475643	0.152948	0.231411	0.183477	0.15004	0.210436	0.0978379	0.24856	0.0504924	0.265775	0.0352644	0.14252	0.265167	-0.0167039	0.905501
3474.91	-0.052124	0.676978	-0.125895	0.31301	-0.161298	0.195247	-0.132742	0.287253	-0.12936	0.299793	-0.113871	0.361741	-0.099259	0.426889	-0.0800125	0.522161	-0.0867342	0.487717	-0.0345893	0.782307	-0.0714957	0.567502	-0.144181	0.247442	-0.130279	0.296353	-0.121762	0.329259	-0.0823505	0.510043	-0.0859827	0.491508	-0.0402672	0.747662	-0.0516648	0.679669	-0.0471976	0.706049	-0.0339631	0.786156	-0.0829244	0.558919
3489.68	-0.016369	0.898527	-0.061828	0.629445	-0.0825173	0.51932	-0.100134	0.433931	-0.0999904	0.434595	-0.0843894	0.50986	-0.0447389	0.727109	-0.0227055	0.859535	-0.0216014	0.866308	0.00302419	0.981326	0.0181452	0.887569	-0.0847734	0.50793	-0.0918299	0.473153	-0.0825173	0.51932	-0.0416667	0.745196	-0.0215054	0.866897	0.0248176	0.846607	0.0201133	0.875451	0.0361943	0.777751	0.0420507	0.742927	0.0613023	0.665947
3511.89	-0.0676639	0.600432	0.0873058	0.49887	0.0449498	0.728051	0.0281282	0.827843	0.0604115	0.640116	0.109466	0.396066	0.101105	0.433289	0.118682	0.357309	0.12392	0.336366	0.228929	0.0736198	0.178716	0.164234	0.0363879	0.778394	0.0445972	0.730103	0.0917882	0.477018	0.0980333	0.44745	0.11274	0.382023	0.194833	0.128965	0.201078	0.11697	0.200322	0.118374	0.150966	0.240839	0.166336	0.238581
3534.61	0.00961538	0.939857	0.0423993	0.73882	-0.0252289	0.842828	-0.0307692	0.808879	0.00554029	0.965386	0.0479853	0.705874	0.0538462	0.671882	0.0665751	0.600356	0.0772436	0.543157	0.182234	0.149237	0.158104	0.211569	-0.0187271	0.883034	0.0128205	0.91982	0.0394231	0.756572	0.0517399	0.684026	0.0579212	0.648624	0.144826	0.252853	0.157555	0.213177	0.163553	0.196096	0.134066	0.290113	0.0828137	0.555505
3579.17	0.0403924	0.746903	0.0357583	0.775137	0.0171798	0.890926	-0.00828724	0.947329	-0.0101242	0.935647	0.0362593	0.77207	0.068281	0.585084	0.0591796	0.63616	0.0559232	0.654874	0.0892809	0.474989	0.0583029	0.641177	0.0303726	0.808318	0.0149254	0.905186	0.0148419	0.905714	0.0195595	0.875912	0.0482831	0.699606	0.0876944	0.482897	0.0773406	0.536187	0.0476986	0.703073	0.0881119	0.480809	-0.00277371	0.983965
3591.02	0.0417284	0.738823	0.0540445	0.665769	0.0203945	0.870654	0.022482	0.857534	0.0200605	0.872757	0.0729151	0.559818	0.093748	0.453102	0.0687402	0.582557	0.0423129	0.735297	0.0520822	0.677222	0.0392652	0.753742	0.0312493	0.802892	0.0158439	0.899372	0.0479073	0.701834	0.0578436	0.643811	0.0563407	0.652462	0.066444	0.595241	0.0559649	0.654632	0.0559649	0.654632	0.0750026	0.54861	-0.0118248	0.931718
3612.12	0.0337462	0.792443	0.105271	0.410625	0.0241935	0.850423	0.0140649	0.912771	0.0504032	0.694157	0.104599	0.413632	0.12596	0.324412	0.157306	0.217652	0.173579	0.173275	0.241599	0.0566556	0.257248	0.0420946	0.031106	0.80837	0.03149	0.806048	0.046515	0.71672	0.0927899	0.468523	0.155002	0.224531	0.241743	0.056505	0.234351	0.0646737	0.253504	0.0452599	0.222062	0.0803458	-0.0143031	0.919034
3637.28	-0.0786936	0.542276	0.0263151	0.838795	-0.0622749	0.629817	-0.0625268	0.62843	-0.0289844	0.822682	0.047065	0.71578	0.0898743	0.486285	0.0994435	0.440918	0.0903276	0.484081	0.108207	0.401547	0.118028	0.359982	-0.0553247	0.668574	-0.0394097	0.760509	-0.00224119	0.98632	0.0406185	0.75339	0.0861474	0.504601	0.142605	0.268118	0.106998	0.406851	0.125582	0.329886	0.085946	0.505601	0.0145814	0.918283
3657.65	-0.0664023	0.595473	-0.0440246	0.725002	-0.0780921	0.532223	-0.0884459	0.479143	-0.053794	0.667227	-0.0115854	0.926365	0.0264899	0.832455	0.0178061	0.886971	0.00373656	0.976311	-0.00699301	0.955567	-0.0801378	0.521509	-0.0629788	0.614614	-0.0473646	0.705057	-0.0107087	0.931933	0.00895522	0.94308	0.00544828	0.965404	0.0285356	0.819717	-0.000814111	0.994942	-0.0619768	0.620266	-0.0643983	0.606645	-0.0467179	0.734838
3694.37	-0.00340257	0.97844	-0.0878196	0.48227	-0.0711199	0.569544	-0.106106	0.395564	-0.124559	0.318204	-0.123474	0.322465	-0.0772988	0.536407	-0.0621021	0.619558	-0.0385972	0.757803	0.0228577	0.855177	0.00619977	0.960618	-0.0781756	0.531784	-0.0961278	0.441675	-0.105688	0.397435	-0.0977977	0.433754	-0.0617263	0.621682	-0.00369481	0.976577	0.0120864	0.923184	-0.0340883	0.785386	-0.00594927	0.962213	-0.137226	0.317769
3744.41	-0.0103207	0.935974	0.0031202	0.980729	-0.0643241	0.615649	-0.0684044	0.593385	-0.0258737	0.840158	0.0193932	0.879881	0.0179531	0.888753	0.0395545	0.757711	0.0807412	0.528377	0.240591	0.0577196	0.190764	0.134028	-0.0515553	0.687521	-0.0392665	0.759423	-0.0224654	0.861006	0.0179051	0.889049	0.0514593	0.688073	0.18102	0.155358	0.203869	0.108942	0.205885	0.10543	0.177611	0.163386	-0.00540163	0.969078
3773.2	-0.0218969	0.862294	-0.00170455	0.989355	-0.077229	0.539987	-0.0686189	0.586193	-0.0284091	0.821897	0.0318182	0.800926	0.0533654	0.672174	0.0563811	0.65479	0.0403846	0.748878	0.077972	0.536085	0.0602273	0.632884	-0.0597465	0.635606	-0.0468969	0.710036	0.0231206	0.854673	0.0598339	0.635111	0.0518794	0.680804	0.0918706	0.465763	0.0847465	0.501166	0.0725087	0.565096	0.0308129	0.807096	-0.0243794	0.859763
3797.01	0.0450549	0.723095	-0.0306777	0.809437	-0.0260073	0.83804	0.0014652	0.990949	-0.0206044	0.87139	-0.0163462	0.897837	-0.00412088	0.974287	0.014011	0.91239	0.00347985	0.978308	0.0690018	0.587112	0.0207418	0.870539	-0.000595238	0.996408	0.00018315	0.998994	-0.00206044	0.987214	-0.00380037	0.976297	0.0182692	0.885878	0.0672619	0.596594	0.0673535	0.596093	0.0169872	0.893848	0.0589744	0.642666	-0.0563699	0.685579
3818.32	-0.0170963	0.891454	-0.00181609	0.988554	0.00640852	0.959288	-0.0119612	0.923979	-0.0225655	0.85701	-0.0300804	0.810129	-0.0197683	0.874597	0.0192256	0.878017	0.021313	0.864877	0.106983	0.391654	0.0488258	0.696392	0.0200188	0.87302	-0.0072435	0.953972	-0.00966496	0.938567	-0.0304979	0.807543	0.0150089	0.904657	0.0912848	0.465101	0.101764	0.415268	0.0484083	0.698864	0.0455694	0.715754	-0.120707	0.380031
3841.65	-0.00690951	0.956098	-0.0322513	0.796702	-0.0145079	0.90783	-0.0580941	0.642374	-0.0871099	0.485828	-0.0939985	0.451892	-0.079595	0.524341	-0.0393487	0.753235	-0.0107504	0.931668	0.168813	0.175032	0.117587	0.346207	-0.0170128	0.891981	-0.0554639	0.65753	-0.0636051	0.611092	-0.0962948	0.440879	-0.0412274	0.74185	0.0924121	0.459589	0.165265	0.184378	0.106106	0.395564	0.112034	0.369577	-0.153977	0.26169
3842.98	-0.0355078	0.776672	-0.0901159	0.470855	-0.0735414	0.556444	-0.10669	0.392955	-0.139464	0.263375	-0.139547	0.263087	-0.134161	0.282095	-0.103935	0.405346	-0.0717879	0.565916	0.133493	0.284515	0.0679887	0.586695	-0.0793445	0.52565	-0.11312	0.364934	-0.115165	0.356282	-0.149233	0.231129	-0.106398	0.394258	0.035466	0.776928	0.119299	0.339193	0.0626031	0.61673	0.0760046	0.543268	-0.194159	0.155489
3867.63	-0.0975485	0.450689	-0.0388579	0.764288	-0.0248288	0.848093	-0.0705977	0.585578	-0.074012	0.567528	-0.0700122	0.5887	-0.0528956	0.683046	-0.0207107	0.873059	-0.00341953	0.978956	-0.000861993	0.994695	-0.024495	0.850111	-0.0980812	0.448208	-0.0375771	0.771844	-0.0177766	0.890924	-0.00663977	0.959152	0.0216066	0.867616	0.0511733	0.692845	0.00647829	0.960144	0.0313929	0.808612	-0.0405711	0.754216	-0.149457	0.285462
3894.49	-0.133264	0.297772	-0.0870369	0.497589	-0.0954961	0.456573	-0.118206	0.356174	-0.107387	0.402191	-0.100245	0.434385	-0.107879	0.400023	-0.0790251	0.538129	-0.058359	0.649597	-0.0376716	0.769426	-0.0134383	0.916747	-0.180318	0.157306	-0.0947137	0.460287	-0.054797	0.669708	-0.0440851	0.731542	-0.00762526	0.952703	0.042982	0.738016	0.0352614	0.783808	0.0108067	0.933009	-0.0291716	0.820459	-0.130932	0.359765
3914.97	-0.166936	0.19469	-0.0962663	0.456691	-0.0816176	0.528281	-0.0995572	0.441373	-0.103669	0.422645	-0.114282	0.376455	-0.128252	0.320509	-0.111665	0.387553	-0.0920303	0.476829	-0.0851941	0.510303	-0.075059	0.562045	-0.163132	0.205202	-0.107345	0.406291	-0.0719341	0.578482	-0.0637881	0.622332	-0.020619	0.873616	0.0298563	0.817815	0.0288925	0.8236	-0.0475807	0.713444	-0.0984464	0.446511	-0.133829	0.349139
3939.43	-0.00132612	0.992047	0.0378743	0.775801	0.0472039	0.722575	0.0467611	0.725074	0.0368045	0.781975	0.0412109	0.756633	0.034668	0.794347	0.0470294	0.723559	0.0684734	0.606339	0.00786994	0.952827	0.0196756	0.882413	-0.0444097	0.738392	0.00532344	0.968081	0.0624493	0.638442	0.0931143	0.483024	0.135529	0.306083	0.157903	0.232308	0.122877	0.353844	0.0273046	0.837353	0.024765	0.852302	0.0122921	0.931776
3955.17	-0.0395065	0.757997	0.0401306	0.754292	0.0368184	0.774018	0.0298579	0.815926	0.0328341	0.797936	0.030866	0.809822	0.0566436	0.658502	0.078581	0.539498	0.0758449	0.553747	0.0062404	0.96132	0.0164651	0.897934	0.0332181	0.795622	0.0554916	0.66503	0.0577957	0.651999	0.062692	0.624655	0.0901018	0.481549	0.0690764	0.589753	0.0165611	0.897342	-0.0119048	0.92615	-0.0531394	0.678436	0.0749402	0.597494
3967.73	-0.0659417	0.601745	0.0701618	0.57864	0.100764	0.424487	0.0672439	0.594572	0.034277	0.786339	-0.00455376	0.971281	-0.00520276	0.96719	0.018903	0.881193	0.0224686	0.858994	0.0610792	0.628859	0.0157205	0.901085	0.0116434	0.926655	0.102648	0.415834	0.0836787	0.507515	0.0437262	0.72945	0.0586923	0.642353	0.0691899	0.583925	0.0480548	0.703847	0.0477543	0.705614	0.0213874	0.865715	-0.0511013	0.713641
3989.61	0.0504032	0.694157	-0.0487231	0.703875	-0.0564996	0.659316	-0.0794931	0.534789	-0.0733487	0.566903	-0.0972542	0.44732	-0.0949501	0.458196	-0.0985503	0.441267	-0.0950461	0.45774	-0.0141609	0.912177	-0.0268817	0.834012	-0.0523714	0.682835	-0.0432988	0.73557	-0.0478591	0.708892	-0.078101	0.541985	-0.0952861	0.456601	-0.0691244	0.589494	-0.0414747	0.746331	-0.0186252	0.884611	-0.0361943	0.777751	-0.0539029	0.704297
4016.49	-0.0863095	0.496744	-0.097207	0.44383	-0.16717	0.186283	-0.153938	0.223973	-0.142949	0.259106	-0.1212	0.339206	-0.09913	0.434832	-0.0908883	0.474118	-0.0940476	0.458837	0.0165751	0.896412	0.0262821	0.836351	-0.164927	0.192326	-0.135348	0.285493	-0.106227	0.402534	-0.0931319	0.463238	-0.0787088	0.535515	-0.0442766	0.727692	0.0245421	0.847058	0.0511447	0.687473	-0.0141941	0.911247	-0.0575689	0.682206
4042.35	0.0521793	0.683937	-0.0285138	0.824083	-0.126776	0.321268	-0.139449	0.274955	-0.0833333	0.515186	-0.00225614	0.986106	0.0288978	0.82175	0.0457949	0.720926	0.0605799	0.636391	0.116743	0.361282	0.164267	0.197778	-0.105895	0.407844	-0.0887097	0.48837	-0.0257296	0.841037	0.0266417	0.835475	0.0421947	0.742077	0.0835253	0.514215	0.142233	0.265412	0.196381	0.122787	0.111799	0.382082	-0.00835639	0.952179
4057.82	0.121906	0.344327	0.0329632	0.798802	-0.0446979	0.729517	-0.0578933	0.654143	-0.0293873	0.820256	0.0339704	0.792785	0.0771323	0.550338	0.105336	0.414211	0.117675	0.361427	0.192113	0.134473	0.237592	0.0631472	-0.0272217	0.833315	-0.0237466	0.854363	0.0504898	0.696065	0.0763768	0.554259	0.101811	0.430075	0.150664	0.241791	0.217698	0.0892219	0.243686	0.0565299	0.166679	0.194895	-0.00358922	0.979651
4075.5	0.00354021	0.977745	-0.00808566	0.949021	-0.0312063	0.80468	-0.0671766	0.594106	-0.0605332	0.631155	-0.0283217	0.822436	-0.0090035	0.943228	0.00441434	0.972218	0.0128497	0.918987	0.0828671	0.510733	0.114467	0.363016	-0.0105769	0.933304	-0.0381556	0.762324	0.00441434	0.972218	-0.00795455	0.949849	-0.00944056	0.94047	0.0453234	0.719358	0.112019	0.37342	0.120935	0.336389	0.0383304	0.761267	-0.152086	0.272271
4094.25	-0.0112117	0.93343	0.0271646	0.839594	0.0731467	0.58529	0.0200151	0.881454	0.00769297	0.954296	-0.0172827	0.897543	-0.0390186	0.771205	-0.03161	0.81378	-0.0319536	0.811792	-0.0340276	0.799821	-0.0552065	0.680631	-0.0697193	0.603034	-0.0347331	0.79576	0.0191359	0.886626	0.0621829	0.642855	0.0998216	0.455948	0.173875	0.191778	0.18547	0.163355	0.00601006	0.964286	-0.0990584	0.459417	-0.112168	0.447828
4109.01	-0.0253011	0.845238	-0.109523	0.396779	-0.0782821	0.545326	-0.122527	0.34276	-0.129413	0.316109	-0.14696	0.254362	-0.153171	0.234615	-0.144382	0.262881	-0.133024	0.302681	-0.115451	0.371562	-0.116131	0.36873	-0.195113	0.128587	-0.155336	0.227988	-0.121247	0.347864	-0.0703196	0.587059	-0.00969541	0.940382	0.0822005	0.52533	0.116569	0.366917	-0.0776986	0.548335	-0.209057	0.102956	-0.222858	0.123765
4126.57	-0.0884125	0.498046	0.0423101	0.746119	0.0628913	0.630153	0.0215348	0.869155	0.00949865	0.942082	0.00321944	0.980354	-0.00840038	0.948769	-0.00573927	0.964986	-0.0139902	0.91478	0.0624275	0.632683	0.00162452	0.990086	-0.0550634	0.673403	0.0449894	0.730633	0.0548435	0.674635	0.0479514	0.713637	0.0674611	0.605451	0.11729	0.367999	0.129245	0.320845	-0.00156266	0.990464	-0.165999	0.201051	-0.11569	0.414089
4155.99	-0.190405	0.145058	-0.226085	0.0823911	-0.215734	0.097828	-0.237813	0.0672967	-0.241035	0.0635629	-0.251902	0.0521839	-0.254829	0.0494203	-0.243526	0.0607933	-0.195966	0.133457	-0.136449	0.298542	-0.148659	0.256963	-0.222737	0.0871589	-0.225188	0.0836481	-0.234229	0.0716531	-0.224423	0.084731	-0.195347	0.134713	-0.194342	0.136771	-0.114479	0.383775	-0.167202	0.201634	-0.202152	0.12139	-0.133543	0.355195
4174.75	-0.135151	0.294132	-0.150966	0.240839	-0.152779	0.235186	-0.169651	0.186969	-0.182645	0.155043	-0.209589	0.102029	-0.214877	0.093524	-0.18335	0.153435	-0.157765	0.220117	-0.0675631	0.600976	-0.0895218	0.488002	-0.131676	0.30681	-0.153736	0.23224	-0.167989	0.191373	-0.200675	0.117717	-0.187228	0.144812	-0.116869	0.364742	-0.0632319	0.624555	-0.065599	0.61162	-0.161995	0.207875	-0.163456	0.246923
4196.85	0.0390068	0.762887	0.00219083	0.986631	0.00541412	0.966742	-0.0244013	0.850389	-0.0259626	0.840928	-0.0141774	0.912804	0.00355065	0.978239	-0.000931732	0.994404	-0.00395356	0.975752	-0.0227393	0.860483	-0.000428093	0.997513	0.0171489	0.894592	-0.00974541	0.940049	0.00893959	0.945011	-0.00919141	0.94346	0.0039032	0.976063	0.0314522	0.80785	0.0193649	0.881045	-0.00511193	0.968606	-0.0504898	0.696065	-0.102878	0.467985
4213.67	0.10046	0.441099	0.00187348	0.988567	0.03924	0.763987	-0.00516337	0.968497	-0.00852868	0.947987	-0.0423542	0.745863	-0.0684568	0.600126	-0.0516103	0.692833	-0.0455318	0.727511	-0.0508285	0.697259	-0.0260478	0.842055	-0.110858	0.395023	-0.0592708	0.650015	-0.0108758	0.933702	0.0383422	0.769236	0.093598	0.47308	0.144492	0.266561	0.146883	0.258645	-0.00242864	0.985179	-0.0886956	0.496666	-0.101992	0.47636
4225.83	-0.00306967	0.981268	-0.0689832	0.597319	-0.0176816	0.892413	-0.064502	0.621398	-0.0879147	0.500478	-0.118572	0.36275	-0.127575	0.327189	-0.121793	0.349765	-0.121791	0.349775	-0.155628	0.231048	-0.180799	0.163198	-0.180467	0.163987	-0.126747	0.330364	-0.076013	0.560404	-0.0129376	0.92117	0.0496657	0.703863	0.123368	0.343525	0.0809214	0.535285	-0.15214	0.2418	-0.235354	0.0678671	-0.254298	0.0661354
4253.94	-0.0240856	0.857301	0.0285152	0.831381	0.0112892	0.932937	-0.0270387	0.840003	-0.00279922	0.983491	0.0245163	0.854774	0.0260543	0.845761	0.0448184	0.737718	0.0495555	0.711138	0.0550309	0.680842	0.0505399	0.705657	0.0173183	0.897186	0.0175644	0.89573	0.0572457	0.668726	0.03073	0.818486	0.0265465	0.842881	0.0813006	0.543069	0.0612446	0.647064	0.081116	0.543988	-0.0180565	0.89282	0.0360604	0.807752
4270.59	-0.0809794	0.531522	-0.0406139	0.753965	-0.035237	0.785704	-0.0805241	0.533839	-0.0796587	0.538259	-0.0716934	0.579757	-0.0603961	0.640996	-0.0424413	0.743267	-0.0304102	0.814495	0.0393016	0.761676	0.0534683	0.679799	-0.148626	0.24896	-0.0672183	0.603695	-0.00109019	0.99329	-0.00690577	0.957517	0.0295812	0.819465	0.0803162	0.5349	0.0275705	0.831551	0.0274435	0.832316	-0.0164518	0.899008	0.0338675	0.813484
4285.99	-0.0912088	0.472555	-0.0882326	0.487173	-0.0891941	0.482424	-0.129625	0.3065	-0.11131	0.380298	-0.124634	0.325619	-0.126465	0.318516	-0.066804	0.599101	-0.0342949	0.787453	0.0784341	0.536944	0.0106227	0.933555	-0.0828297	0.51431	-0.108516	0.392424	-0.10554	0.405596	-0.100504	0.428468	-0.0626832	0.621867	0.0181319	0.886731	0.0413919	0.744814	0.0258242	0.839166	-0.0621795	0.624675	-0.0750722	0.593164
4305.93	-0.133152	0.298181	-0.0692734	0.589556	-0.0539826	0.674339	-0.0791474	0.537497	-0.0870195	0.497675	-0.114027	0.373548	-0.119237	0.351962	-0.0813886	0.526003	-0.0597076	0.642047	0.0545971	0.670844	0.00935536	0.941989	-0.144162	0.259643	-0.0713582	0.578378	-0.0491546	0.702038	-0.0505596	0.693935	-0.034104	0.790741	-0.0172598	0.893195	-0.0100718	0.937554	0.0433533	0.735835	-0.00688846	0.957269	0.0349657	0.803701
4317.28	-0.155911	0.226249	-0.0442583	0.732678	0.000431578	0.997344	-0.0437399	0.735694	-0.0726326	0.574789	-0.117263	0.364048	-0.124235	0.336021	-0.0887944	0.492526	-0.0747508	0.563657	0.0172286	0.894267	-0.0471389	0.715992	-0.0898193	0.487525	-0.015254	0.906327	-0.0386351	0.765601	-0.0663444	0.60842	-0.0581007	0.653753	-0.0497864	0.700772	-0.0504081	0.697214	-0.00325905	0.979944	-0.0524232	0.685729	-0.0450838	0.750969
4357.7	-0.0828179	0.532892	-0.115313	0.38447	-0.13375	0.312533	-0.14361	0.277868	-0.129631	0.327802	-0.110333	0.405467	-0.098605	0.457477	-0.0895348	0.500075	-0.0570619	0.667725	-0.00914848	0.945174	0.0121208	0.927403	-0.140263	0.289335	-0.136419	0.302887	-0.106306	0.422925	-0.101078	0.446215	-0.062896	0.636038	-0.0127673	0.923542	0.0751205	0.571757	0.0867549	0.513529	-0.0178909	0.893013	-0.214743	0.134241
4367.33	-0.0869269	0.508984	-0.00134539	0.99186	-0.00479985	0.970965	-0.0207969	0.874677	-0.0104318	0.936948	-0.0216414	0.869632	-0.0179232	0.891883	0.00437936	0.973508	0.0299769	0.820139	0.0684137	0.603487	0.0591301	0.653592	-0.0538488	0.682809	0.00725638	0.956118	0.0195436	0.882174	0.00918341	0.944481	0.0344595	0.793796	0.0741947	0.573164	0.126117	0.336962	0.116677	0.374648	0.0260533	0.843361	-0.13242	0.354283
4385.34	-0.0903588	0.488596	-0.0512183	0.695051	-0.0554272	0.671368	-0.0861381	0.509209	-0.0793384	0.543325	-0.107875	0.407942	-0.103748	0.426214	-0.0854871	0.512427	-0.0375641	0.773793	0.115872	0.373858	0.0834284	0.522672	-0.0736393	0.572748	-0.0631858	0.628548	-0.0848883	0.515396	-0.0822105	0.52878	-0.0287952	0.825645	0.0169483	0.89685	0.0452389	0.729196	0.0531285	0.684265	0.0679018	0.603092	-0.160498	0.260555
4400.09	-0.000336344	0.997895	0.0345138	0.786584	0.0196565	0.877478	-0.0207245	0.870876	-0.00131408	0.991778	0.00177126	0.988917	0.0179055	0.888318	0.0426775	0.737743	0.0391952	0.758463	0.0894963	0.481886	0.128357	0.312108	-0.0947928	0.456226	-0.0107114	0.933053	0.0232086	0.855556	0.0791146	0.534325	0.129364	0.308296	0.197032	0.118635	0.197653	0.117455	0.118761	0.349956	0.042761	0.737249	-0.149886	0.279346
4427.59	-0.172654	0.165313	-0.144891	0.245103	-0.137961	0.268593	-0.15345	0.2181	-0.125937	0.312848	-0.160171	0.198418	-0.17541	0.15859	-0.160255	0.198182	-0.11813	0.343973	0.0421877	0.736052	-0.0330028	0.792067	-0.13533	0.277893	-0.119257	0.339363	-0.134412	0.281191	-0.160171	0.198418	-0.163762	0.188444	-0.064273	0.607346	-0.000354869	0.99787	-0.022482	0.857534	-0.103267	0.408384	-0.142481	0.299409
4469.38	-0.0767045	0.54275	-0.0634178	0.614949	-0.0570367	0.651035	-0.0652535	0.60473	-0.0586538	0.641809	-0.0827797	0.51118	-0.0537587	0.669896	-0.0450175	0.721175	-0.0300262	0.811933	0.0321678	0.798783	-0.0996066	0.428918	-0.0494318	0.695108	-0.0625	0.620086	-0.0498252	0.692802	-0.0666958	0.596754	-0.0575175	0.648286	-0.0248689	0.843807	-0.00843531	0.946814	-0.083479	0.507608	-0.108479	0.388785	-0.0299019	0.830048
4504.4	-0.0823253	0.520296	-0.0292339	0.819711	-0.0286098	0.823499	-0.0250096	0.845434	-0.0196813	0.878109	0.00240015	0.98521	-0.0380184	0.766853	-0.0077765	0.951772	-0.00489631	0.969679	0.0459869	0.719803	-0.0119528	0.925852	-0.0392185	0.759708	-0.0323541	0.800831	-0.00912058	0.943423	-0.0111367	0.930912	-0.0324981	0.799962	0.00600038	0.962812	0.0434428	0.734722	0.0204493	0.873385	-0.0991263	0.438591	-0.0405894	0.770737
4531.91	-0.133535	0.284363	-0.0375117	0.764417	-0.0227325	0.855963	-0.0500365	0.689241	-0.0360923	0.773092	-0.0662353	0.596401	-0.0743346	0.552185	-0.0698674	0.576376	-0.064106	0.608282	-0.0778416	0.533543	-0.138921	0.265251	-0.0163448	0.896204	-0.0175973	0.888289	-0.0298299	0.811682	-0.0823505	0.510043	-0.080764	0.518251	-0.0566329	0.650776	-0.0872352	0.485199	-0.130153	0.29682	-0.161298	0.195247	-0.0950767	0.489893
4554.83	-0.0227841	0.862557	0.0457349	0.727974	0.0965824	0.461878	0.0277855	0.832748	0.0013337	0.992074	-0.0451792	0.731155	-0.0072798	0.956007	0.0100028	0.939515	-0.00677966	0.959038	-0.0891359	0.49724	-0.150709	0.249679	0.100472	0.443967	0.0662962	0.613906	-0.00783551	0.952639	-0.023451	0.858571	-0.00405668	0.975551	-0.0335093	0.798923	-0.0989164	0.451084	-0.176216	0.177611	-0.134982	0.302962	-0.0176969	0.902914
4571.2	0.0581703	0.655325	0.133316	0.304863	0.172131	0.18422	0.10936	0.400503	0.086092	0.508462	0.047541	0.715337	0.0823374	0.527182	0.095981	0.460842	0.0855632	0.511078	-0.00861978	0.947433	-0.0502909	0.699627	0.175886	0.174723	0.15156	0.242943	0.0758329	0.56041	0.0592808	0.649172	0.0915918	0.48167	0.0603913	0.643041	-0.00163934	0.990127	-0.0774194	0.552215	-0.0424114	0.744956	-0.0600537	0.675497
4586.45	0.0253456	0.843381	0.0886137	0.488843	0.142041	0.266063	0.0820853	0.521516	0.0517953	0.686142	0.0206893	0.87191	0.0542915	0.671857	0.0544355	0.671036	0.0445469	0.728236	-0.0199693	0.876337	-0.0904858	0.479677	0.148137	0.245923	0.104167	0.415572	0.0459869	0.719803	0.0288018	0.822333	0.0490591	0.701928	0.0239055	0.852185	-0.0118088	0.926745	-0.0906778	0.478742	-0.0672523	0.599635	-0.162836	0.244024
4640.45	-0.0710254	0.580156	0.0180067	0.888602	0.0287691	0.822896	-0.0199998	0.876364	-0.01008	0.937504	-0.0266597	0.835694	-0.00919123	0.943005	0.0284744	0.824681	0.0334709	0.79454	0.0884719	0.490499	0.0447943	0.72739	-0.0391061	0.760903	0.0477782	0.710007	0.0404721	0.752812	0.0187068	0.8843	0.0242202	0.850548	0.0441028	0.731438	0.0658688	0.608017	0.0315259	0.80624	-0.0638431	0.619119	-0.103797	0.463998
4648.69	-0.120948	0.353146	-0.100722	0.439902	-0.0894937	0.492785	-0.133513	0.304988	-0.126876	0.32987	-0.1348	0.300307	-0.116286	0.372143	-0.0945852	0.468403	-0.0966529	0.458691	0.00403792	0.975361	-0.0197656	0.879822	-0.151253	0.24459	-0.098459	0.450299	-0.0859523	0.510126	-0.0898208	0.491199	-0.0805357	0.537238	-0.0521616	0.689717	0.0145065	0.911647	-0.0596898	0.647703	-0.154972	0.233046	-0.137201	0.332089
4652.39	-0.0840413	0.519611	-0.00955849	0.941717	-0.00190768	0.988358	-0.0467811	0.720336	-0.0345703	0.791398	-0.0500703	0.701563	-0.0218506	0.867253	0.002915	0.982212	0.00765864	0.953287	0.0518342	0.691567	-0.0152	0.907441	-0.0381002	0.770652	0.0235958	0.856759	0.00946681	0.942276	-0.0201415	0.877553	-0.014575	0.911232	0.0019935	0.987835	0.0225595	0.862988	-0.0377592	0.77265	-0.130729	0.315272	-0.109939	0.442495
4683.96	0.0288969	0.826155	0.0928591	0.479384	0.149931	0.252154	0.0596832	0.649764	0.0345652	0.792722	-0.00666852	0.959712	0.0331759	0.800884	0.037177	0.777438	0.0376216	0.774844	-0.0122256	0.926071	-0.0330092	0.801865	0.150542	0.250208	0.100417	0.44422	0.0407335	0.756761	0.0255627	0.84597	0.0405668	0.757727	0.0371214	0.777762	0.00866907	0.94759	-0.03212	0.807102	-0.0386774	0.768695	-0.14207	0.325026
4690.85	0.0950264	0.469151	0.0792998	0.546031	0.122756	0.349158	0.038344	0.770635	0.0111142	0.932791	-0.0197277	0.880872	0.0291748	0.824508	0.0400667	0.760626	0.03601	0.784257	-0.0166157	0.899583	-0.0183384	0.889218	0.128536	0.326799	0.075132	0.567385	0.0142817	0.913654	0.0115588	0.930102	0.0366213	0.780683	0.0256182	0.845639	0.0165602	0.899918	-0.0377327	0.774196	-0.0150597	0.90896	-0.122183	0.39303
4715.33	0.116076	0.37206	0.131412	0.311869	0.169593	0.19085	0.103384	0.426857	0.0772078	0.553304	0.0481756	0.711701	0.0930724	0.474588	0.1	0.442212	0.088789	0.495229	0.0222634	0.86452	-0.0173453	0.894287	0.172343	0.183676	0.135114	0.298341	0.0759915	0.559588	0.0736647	0.571703	0.0992597	0.445612	0.0696457	0.592912	0.0316235	0.808419	-0.0442623	0.734223	-0.0108408	0.933873	-0.0957464	0.503909
4728	0.0841832	0.514396	0.0790965	0.540205	0.140691	0.274644	0.0739594	0.566898	0.0397623	0.758431	0.010249	0.936949	0.0460578	0.721614	0.0445972	0.730103	0.0265669	0.837272	-0.0188109	0.884429	-0.0584976	0.650765	0.140742	0.274471	0.0835285	0.517682	0.0314019	0.808152	0.0255093	0.843672	0.0471658	0.715197	0.0147818	0.909096	0.00108282	0.993471	-0.083327	0.518695	-0.0384025	0.766457	-0.113964	0.425864
4765.31	-0.109266	0.385338	-0.0275787	0.827025	-0.0273601	0.828375	-0.0490822	0.69716	-0.0589598	0.64007	-0.0680507	0.589305	-0.0589161	0.640318	-0.027972	0.824595	0.00839161	0.94709	0.126311	0.315225	0.0359703	0.775575	-0.0241259	0.848422	-0.0282343	0.822976	-0.0320804	0.799318	-0.0521416	0.679278	-0.0367133	0.771062	0.0423951	0.736814	0.0939685	0.455604	0.0770542	0.540907	0.0189685	0.880582	-0.245639	0.0706575
4792.82	-0.0126483	0.921626	-0.142715	0.264505	-0.18103	0.155647	-0.197025	0.121686	-0.163448	0.200554	-0.133705	0.296163	-0.0843073	0.51122	-0.0599788	0.640533	-0.0589864	0.64608	0.049674	0.699038	0.0379227	0.767932	-0.121845	0.341451	-0.0610538	0.634545	-0.0836352	0.514605	-0.151531	0.235815	-0.200864	0.114447	-0.227819	0.0725359	-0.11164	0.3837	0.0189766	0.882644	-0.0326892	0.799237	-0.157824	0.263806
4817.19	-0.000951877	0.994335	-0.0175568	0.893003	-0.00518244	0.968445	-0.0559492	0.667701	-0.0574828	0.659146	-0.103755	0.425196	-0.060973	0.63984	-0.0286092	0.826395	-0.00608144	0.962947	0.119143	0.359489	0.00639873	0.961007	-0.00253834	0.984624	-0.0199365	0.878582	-0.0544157	0.676299	-0.0601798	0.644207	-0.0227922	0.86133	0.0511898	0.694518	0.0656267	0.614467	-0.00137493	0.991745	0.0181386	0.889475	-0.0487808	0.733908
4838.94	0.00100806	0.993875	-0.0902458	0.480847	-0.0442588	0.729926	-0.0955261	0.455464	-0.115543	0.366265	-0.170939	0.179984	-0.1322	0.300866	-0.105991	0.407417	-0.09423	0.461625	-0.0656682	0.608275	-0.102391	0.423602	-0.0442588	0.729926	-0.0690764	0.589753	-0.137865	0.280486	-0.148425	0.244998	-0.0997024	0.435924	-0.0709965	0.579432	-0.100518	0.432163	-0.133833	0.294897	-0.0721486	0.573279	-0.0428721	0.762821
4859.44	0.00840825	0.948725	-0.00507668	0.969092	0.0446325	0.732083	-0.0147012	0.910353	-0.0427816	0.742805	-0.0809625	0.534123	-0.0432575	0.740043	-0.0370703	0.776194	-0.0482813	0.711096	-0.0970386	0.455898	-0.135801	0.295872	0.0373876	0.774327	-0.00465362	0.97168	-0.06055	0.642168	-0.0535167	0.681358	-0.0231623	0.859098	-0.0471179	0.717765	-0.0920148	0.479641	-0.149233	0.250317	-0.118985	0.360133	-0.122862	0.385545
4880.85	-0.070585	0.584763	-0.0511445	0.692318	0.00939286	0.94222	-0.0495329	0.701554	-0.0761754	0.555307	-0.129964	0.313185	-0.101458	0.43168	-0.0925436	0.473387	-0.1004	0.436517	-0.143814	0.26405	-0.203949	0.111753	0.00138501	0.991605	-0.035431	0.784082	-0.111128	0.388899	-0.114301	0.375433	-0.0796505	0.537363	-0.0899751	0.485795	-0.163204	0.204468	-0.218907	0.0874267	-0.178364	0.165078	-0.132213	0.35013
4894.26	-0.179693	0.165463	-0.0859334	0.509246	-0.0156531	0.904565	-0.0870439	0.503771	-0.116552	0.370092	-0.207879	0.107853	-0.186674	0.149436	-0.174088	0.179225	-0.169593	0.19085	-0.156425	0.228011	-0.223427	0.083548	-0.0289794	0.824182	-0.0868324	0.504811	-0.164781	0.203888	-0.210524	0.103372	-0.172977	0.182048	-0.13834	0.286871	-0.171549	0.185725	-0.23908	0.0636881	-0.220677	0.0874972	-0.147977	0.305104
4948.35	-0.0142574	0.909417	0.0558814	0.655115	-0.0275754	0.825691	0.0135894	0.91365	0.0770901	0.537511	0.134287	0.281643	0.131489	0.291857	0.125853	0.313171	0.111116	0.373533	0.0872769	0.48499	0.0820165	0.511766	-0.00365306	0.976843	0.0411439	0.742355	0.0994259	0.426109	0.115583	0.354532	0.126688	0.309951	0.151279	0.224742	0.106064	0.395751	0.0940403	0.45169	0.0545455	0.662856	-0.0233923	0.865387
4966.77	-0.00102286	0.993611	0.0958773	0.44287	0.0157604	0.899901	0.0490345	0.695157	0.110657	0.375521	0.169982	0.172031	0.17065	0.170333	0.166058	0.182258	0.1494	0.230603	0.109154	0.382072	0.117503	0.346551	0.0391817	0.754249	0.082935	0.507036	0.142929	0.251605	0.160296	0.198064	0.165014	0.185051	0.179125	0.149849	0.129193	0.300422	0.131698	0.291086	0.0978395	0.433557	0.0414566	0.763782
4978.33	0.00311032	0.980303	0.0998017	0.424356	0.0256549	0.837667	0.0584699	0.64022	0.114038	0.361034	0.171694	0.167704	0.165807	0.182925	0.155662	0.211475	0.138044	0.268302	0.102808	0.41048	0.106565	0.393513	0.0479908	0.701338	0.0879449	0.481644	0.143638	0.24924	0.154619	0.214582	0.154201	0.215834	0.169064	0.174386	0.121261	0.331264	0.127774	0.305798	0.0908256	0.467357	0.0297787	0.829128
5006.42	0.0188187	0.882465	0.0908425	0.474342	0.0507784	0.689598	0.0643315	0.612716	0.086859	0.494	0.0940018	0.459056	0.0719322	0.571299	0.056685	0.655645	0.0448718	0.724176	0.0204212	0.872525	-0.0283883	0.823429	0.0809524	0.523917	0.104808	0.408878	0.117308	0.35503	0.0574634	0.651221	0.0456044	0.719855	0.0806319	0.525566	0.0423077	0.739365	-0.0106227	0.933555	-0.0299451	0.813909	-0.162358	0.24081
5026.45	0.046285	0.713656	-0.0572115	0.650035	-0.0670017	0.595068	-0.0816871	0.516788	-0.076792	0.542289	-0.063986	0.611778	-0.0652098	0.604972	-0.054458	0.665855	-0.0581294	0.644795	0.106949	0.395539	0.027972	0.824595	-0.0585227	0.642555	-0.0409965	0.7452	-0.0208916	0.868565	-0.0423951	0.736814	-0.0623689	0.620821	0.0034965	0.978022	0.0726399	0.564391	0.0097028	0.938816	-0.00249126	0.984379	-0.156479	0.258497
5051.36	-0.0720722	0.584215	-0.101452	0.440525	-0.108312	0.410074	-0.158712	0.225813	-0.144487	0.270704	-0.145686	0.266706	-0.113712	0.386988	-0.0647905	0.622843	-0.0650534	0.62143	0.0564669	0.668264	0.0128594	0.922316	-0.208445	0.109986	-0.133458	0.309357	-0.0923097	0.482999	-0.0710301	0.589676	-0.0262267	0.842332	0.041238	0.754401	0.051886	0.693789	0.0308261	0.815132	0.010148	0.93866	-0.0894396	0.536788
5067.07	-0.0789651	0.537513	-0.147561	0.24778	-0.165947	0.193183	-0.179483	0.158939	-0.156154	0.221072	-0.166619	0.191367	-0.149962	0.240106	-0.124472	0.330196	-0.126296	0.323115	-0.046899	0.71448	-0.102823	0.421641	-0.16105	0.206793	-0.129608	0.310507	-0.118616	0.353591	-0.139161	0.275955	-0.138009	0.27998	-0.0964382	0.451156	-0.0564996	0.659316	-0.112375	0.379623	-0.115495	0.366466	-0.124747	0.373464
5081.39	-0.101145	0.425517	-0.234295	0.0495777	-0.250916	0.0457716	-0.256914	0.0407079	-0.24391	0.0523337	-0.255449	0.0418997	-0.244368	0.0498824	-0.205495	0.103272	-0.214103	0.0893861	-0.084478	0.50595	-0.132921	0.29428	-0.236538	0.0490527	-0.226832	0.0716036	-0.206593	0.101411	-0.228938	0.0689564	-0.23544	0.0612789	-0.168086	0.183856	-0.0961081	0.449018	-0.137546	0.277686	-0.14739	0.24448	-0.118435	0.393682
5101.32	-0.122665	0.333366	-0.1587	0.209838	-0.197894	0.116884	-0.200778	0.111564	-0.165156	0.191703	-0.155678	0.218733	-0.165293	0.19133	-0.136584	0.281084	-0.148352	0.24139	-0.0902015	0.477476	-0.127289	0.315353	-0.196978	0.118613	-0.157509	0.213311	-0.134112	0.289947	-0.133837	0.290943	-0.151832	0.230434	-0.128297	0.311514	-0.110623	0.383258	-0.0989011	0.435898	-0.172665	0.172067	-0.16111	0.249125
5134.65	-0.0365385	0.772123	-0.076049	0.546213	-0.094799	0.451617	-0.0914336	0.467895	-0.0920455	0.464912	-0.0588724	0.640566	-0.0215909	0.864202	-0.035271	0.779829	-0.0299825	0.812201	-0.119406	0.342572	-0.135883	0.279718	-0.0780594	0.535627	-0.0939248	0.455814	-0.0309878	0.806022	-0.017264	0.891257	-0.0441871	0.726115	-0.0229895	0.855489	-0.0831731	0.509169	-0.139336	0.267592	-0.0975962	0.43833	-0.104193	0.449033
5152.23	0.0339598	0.787822	0.0494318	0.695108	0.0484703	0.700757	0.016215	0.897836	0.0200612	0.87375	0.0502622	0.690243	0.0725962	0.564626	0.0832168	0.508946	0.0789336	0.531057	0.0199301	0.87457	-0.0298951	0.812739	0.0550262	0.662578	0.0395542	0.753879	0.0663899	0.598442	0.058042	0.645293	0.0711976	0.572167	0.103802	0.409651	0.0497378	0.693314	-0.0296766	0.814085	-0.0156906	0.901128	-0.0863636	0.534631
5175.52	-0.0625613	0.616966	0.0306231	0.806767	0.022148	0.859631	-0.00569878	0.963808	-0.00912222	0.942018	0.0255297	0.83845	0.0552134	0.658981	0.0681975	0.585544	0.0531677	0.670877	-0.034631	0.782051	-0.0788853	0.528056	0.0322513	0.796702	0.0183488	0.883546	0.010333	0.934321	0.024486	0.844976	0.0578436	0.643811	0.0535435	0.668686	-0.0102912	0.934586	-0.0750026	0.54861	-0.0627283	0.616025	-0.25304	0.0623288
5194.83	-0.304502	0.0139542	-0.202404	0.105832	-0.117526	0.350265	-0.153671	0.22107	-0.190472	0.12839	-0.227404	0.0686339	-0.208785	0.095105	-0.190297	0.128745	-0.184921	0.140059	-0.198689	0.112497	-0.254764	0.0408286	-0.136495	0.277542	-0.152491	0.224669	-0.191565	0.126183	-0.205463	0.100577	-0.186276	0.137139	-0.185096	0.139679	-0.189117	0.131167	-0.244406	0.0509866	-0.253365	0.041977	-0.353585	0.00809297
5214.63	-0.279992	0.0230985	-0.183718	0.139551	-0.121553	0.330093	-0.183593	0.139825	-0.19499	0.116549	-0.239119	0.0533715	-0.183384	0.140282	-0.14869	0.232845	-0.141885	0.255112	-0.203298	0.101556	-0.241624	0.0508659	-0.111575	0.371552	-0.154159	0.215959	-0.201962	0.103859	-0.198789	0.109493	-0.151362	0.224484	-0.157416	0.206327	-0.188394	0.129625	-0.227847	0.0659288	-0.250141	0.04306	-0.312171	0.0203268
5262.72	-0.110806	0.382468	0.0190476	0.881044	-0.0187271	0.883034	-0.0402015	0.751917	-0.0182692	0.885878	-0.00924908	0.94215	0.0141484	0.911533	0.0496795	0.695985	0.0597527	0.638277	0.093315	0.462356	0.0748168	0.555931	0.00206044	0.987214	-0.0251374	0.843392	-0.0261447	0.837195	-0.00641026	0.959932	0.0453755	0.721204	0.110165	0.38524	0.124451	0.326334	0.0792125	0.5329	0.0145147	0.909248	-0.210592	0.130127
5326.71	0.101811	0.430075	0.00309738	0.981036	-0.0789957	0.540722	-0.0462089	0.720738	-0.00898995	0.944701	0.0499861	0.698952	0.0962202	0.455928	0.0882627	0.494162	0.0680164	0.598531	0.09481	0.462582	0.142102	0.269825	-0.0452519	0.726294	-0.0316033	0.806944	0.0547707	0.671703	0.0644406	0.617935	0.0776863	0.54747	0.106746	0.407961	0.129914	0.313374	0.11551	0.370378	0.14457	0.261529	-0.0318521	0.822631
5339.53	0.115267	0.36834	0.105111	0.412298	0.0760837	0.553407	0.0619815	0.629397	0.0845724	0.509888	0.104863	0.413407	0.102392	0.424559	0.104049	0.417059	0.0942424	0.462532	0.124698	0.330183	0.201928	0.112501	0.0513484	0.689401	0.0406947	0.751496	0.0841173	0.512176	0.109066	0.394831	0.117966	0.357157	0.147178	0.249701	0.201772	0.112784	0.191601	0.132503	0.169265	0.184777	0.0289153	0.837158
5354.95	-0.0200902	0.874796	-0.0353901	0.781298	-0.0695468	0.585017	-0.0855628	0.501427	-0.0742388	0.559886	-0.0318899	0.802468	-0.0165015	0.897026	-0.00841036	0.947411	-0.0197298	0.877024	0.0631115	0.620293	0.105333	0.407465	-0.11084	0.383246	-0.0581409	0.648141	-0.0217186	0.86474	-0.0150146	0.906261	-0.00397139	0.975154	0.0439506	0.730213	0.0950286	0.455101	0.0544026	0.669409	0.0640856	0.614895	-0.0111795	0.936675
5379.17	-0.0456541	0.713119	-0.0737888	0.552028	-0.157515	0.202521	-0.130896	0.290301	-0.0945008	0.445938	-0.0399074	0.747953	0.00726315	0.953481	0.0037912	0.97577	-0.00977732	0.937363	0.0823689	0.506649	0.0812914	0.51224	-0.138279	0.263764	-0.081451	0.51141	-0.0331232	0.789731	-0.0133291	0.914637	-0.00933834	0.940176	0.0335222	0.787256	0.0928246	0.454075	0.0575465	0.64294	0.101365	0.413479	0.0439411	0.747783
5407.47	-0.0674435	0.586801	-0.0425014	0.732162	-0.0498444	0.688081	-0.0644904	0.603318	-0.0691196	0.57752	-0.0581052	0.639712	-0.0122915	0.921269	-0.0195945	0.874724	-0.00826083	0.947083	0.0726714	0.558079	-0.00602602	0.96142	-0.0344002	0.781817	-0.0455344	0.713839	-0.043539	0.725876	-0.0571075	0.64548	-0.0296512	0.811352	0.0399872	0.747465	0.0602602	0.627328	-0.0250619	0.840147	0.000718333	0.995512	-0.11956	0.380118
5459.37	-0.20507	0.101241	-0.158566	0.206574	-0.211844	0.0902749	-0.201486	0.107449	-0.17347	0.166637	-0.153453	0.221733	-0.11486	0.361361	-0.070236	0.577379	-0.0553759	0.660565	0.076486	0.543903	0.000393357	0.99765	-0.192526	0.124264	-0.194318	0.120749	-0.167788	0.18113	-0.11674	0.353517	-0.0755245	0.548991	-0.00812937	0.948745	0.0312063	0.80468	0.0346591	0.783556	-0.0145105	0.908541	-0.177043	0.195987
5484.45	-0.144345	0.263004	-0.0800121	0.536452	-0.0656074	0.612417	-0.0992914	0.4426	-0.116442	0.367441	-0.131686	0.307612	-0.109217	0.398107	-0.0629661	0.626834	-0.0176505	0.891693	0.121522	0.346762	0.0379027	0.769922	-0.0574481	0.657399	-0.104264	0.419972	-0.112633	0.383426	-0.125916	0.329475	-0.120777	0.349751	-0.113362	0.380334	-0.0126288	0.922393	0.0833599	0.519484	0.0565981	0.662158	-0.210412	0.134333
5514.36	-0.149126	0.235159	-0.193007	0.123314	-0.190559	0.128212	-0.199038	0.111856	-0.20035	0.109478	-0.200918	0.10846	-0.186101	0.137513	-0.148427	0.23738	-0.130813	0.298178	-0.0189248	0.880856	-0.0734266	0.560171	-0.177054	0.157947	-0.210795	0.0919086	-0.206556	0.0987503	-0.185184	0.13949	-0.165472	0.187295	-0.103497	0.411039	-0.0338287	0.788623	-0.0336976	0.789424	-0.0357517	0.776903	-0.23938	0.0812702
5544.13	-0.145682	0.250711	-0.066992	0.598913	-0.0309652	0.808085	-0.057795	0.650098	-0.0872735	0.492878	-0.107348	0.398501	-0.101593	0.424408	-0.0829508	0.514626	-0.0871144	0.493671	-0.0517209	0.684828	-0.0698737	0.58325	-0.0945025	0.457612	-0.095038	0.455056	-0.0766435	0.547208	-0.0743393	0.559354	-0.0571899	0.653526	0.00304601	0.980942	-0.00605734	0.962111	-0.0062355	0.960998	-0.0344652	0.786877	-0.155641	0.261087
5585.09	0.0113287	0.931539	0.0360354	0.784587	0.0331284	0.801596	0.00557341	0.966289	0.00753626	0.954427	0.0140427	0.915193	0.049023	0.709918	0.0952954	0.468895	0.0908337	0.490054	0.0554523	0.673887	-0.0163543	0.901297	-0.0463002	0.725375	0.0299839	0.820097	0.0748639	0.5697	0.0866306	0.510435	0.103348	0.431985	0.131279	0.317392	0.0424345	0.747508	0.0287032	0.827662	0.0132235	0.920124	-0.01551	0.914865
5600.72	-0.075822	0.554776	-0.0168126	0.895947	-0.022798	0.859231	-0.0437743	0.733364	-0.0283268	0.825576	-0.0191415	0.881631	0.0176601	0.890733	0.0469105	0.715048	0.0326077	0.799727	0.00243594	0.984883	-0.0965095	0.451787	-0.0680524	0.596148	-0.0227772	0.859358	0.018292	0.886849	0.0268062	0.834804	0.04516	0.725252	0.0624407	0.626855	0.00232007	0.985602	-0.0672389	0.600558	-0.113841	0.374334	-0.0212722	0.879827
5618.43	-0.00239228	0.985388	-0.11838	0.358541	-0.0846869	0.511875	-0.138173	0.283393	-0.145829	0.257364	-0.154844	0.228861	-0.118632	0.357514	-0.109617	0.395411	-0.0902269	0.484571	-0.00551484	0.96612	-0.0584473	0.651046	-0.0918385	0.476776	-0.121906	0.344327	-0.142454	0.268629	-0.119891	0.352406	-0.102163	0.428473	-0.0740097	0.566633	-0.0299917	0.81662	-0.0532094	0.68055	-0.0457052	0.72366	-0.182567	0.199746
5635.04	-0.0295902	0.819412	0.0409804	0.751816	0.0666503	0.606764	0.0295721	0.81952	0.00383894	0.976376	-0.00554941	0.965855	0.0147378	0.909484	0.0276701	0.830951	0.0118852	0.92695	-0.00586389	0.963922	-0.0421387	0.745035	0.0363491	0.779108	0.0234047	0.85671	0.0303975	0.814571	0.0118484	0.927175	0.0208293	0.872338	0.0648542	0.616513	0.00395185	0.975681	-0.0384788	0.766523	-0.00634321	0.960975	-0.2423	0.0866933
5653.34	-0.011933	0.926657	0.0854214	0.509171	0.115742	0.370349	0.0742466	0.566297	0.0449161	0.728857	0.0316166	0.807274	0.054606	0.673366	0.0666789	0.606609	0.0447767	0.729666	0.0124809	0.923299	-0.034932	0.787514	0.0807252	0.532815	0.0616002	0.634344	0.0688884	0.594711	0.047513	0.713834	0.05722	0.658675	0.10615	0.411566	0.0313754	0.808716	-0.0199493	0.877689	0.00391431	0.975912	-0.183211	0.198139
5660.67	-0.0390799	0.764396	0.0473295	0.716551	0.0725013	0.577805	0.134803	0.300295	0.104538	0.42268	0.0967581	0.4582	0.00941301	0.942588	0.130169	0.317369	0.103761	0.426158	0.0760545	0.560189	0.0439979	0.735754	0.141694	0.27603	0.126858	0.329938	0.129181	0.321087	0.107227	0.410782	0.103809	0.42594	0.148366	0.253816	0.0671588	0.607072	0.0510282	0.696128	0.0762216	0.559325	-0.102018	0.476247
5714.61	-0.0131961	0.920288	-0.0531112	0.686927	-0.048681	0.711853	-0.0372295	0.777629	-0.0518177	0.694173	-0.0660354	0.616163	-0.0774697	0.556304	-0.0693904	0.598315	-0.0417951	0.751189	0.0143293	0.913468	-0.0499424	0.704724	-0.108943	0.407337	-0.0793272	0.546848	-0.0370377	0.778745	-0.0138158	0.916558	0.00941454	0.943086	0.0230532	0.861208	-0.0153235	0.90749	-0.0241469	0.854693	0.0159293	0.90385	-0.0846613	0.554738
5737.34	-0.0620307	0.634035	-0.105976	0.415309	-0.131253	0.312457	-0.113855	0.381327	-0.120994	0.352032	-0.11248	0.387133	-0.112692	0.386237	-0.116393	0.370747	-0.0876256	0.500915	-0.00777366	0.952602	-0.0358012	0.783671	-0.139027	0.284465	-0.137652	0.289291	-0.117927	0.364442	-0.0874669	0.501693	-0.0962983	0.459356	-0.0241142	0.853364	-0.0561079	0.666814	-0.0239556	0.854319	-0.0126917	0.922588	-0.138324	0.33304
5755.37	-0.117782	0.365982	-0.0948024	0.467378	-0.0607661	0.641781	-0.0925758	0.477947	-0.119246	0.360012	-0.133762	0.304078	-0.135946	0.296177	-0.128253	0.324604	-0.12965	0.319318	-0.0656911	0.614969	-0.100673	0.440128	-0.117909	0.365459	-0.126476	0.331408	-0.111016	0.394345	-0.107604	0.409127	-0.0931917	0.475011	-0.0470339	0.718887	-0.0914824	0.483184	-0.106705	0.413076	-0.0445334	0.733261	-0.153017	0.283722
5765.21	-0.104227	0.432102	-0.0998242	0.451906	-0.0966993	0.466259	-0.103299	0.436238	-0.103675	0.43456	-0.114702	0.387011	-0.120956	0.361474	-0.119113	0.368892	-0.0938922	0.479359	-0.00871239	0.947783	-0.0314831	0.812881	-0.160647	0.22419	-0.128468	0.332197	-0.0839721	0.527178	-0.062034	0.640681	-0.0445067	0.737841	-0.0245893	0.853338	-0.0430855	0.745926	-0.0204743	0.877675	-0.0203976	0.87813	-0.125539	0.385017
5767.59	-0.0574527	0.665583	-0.10568	0.425678	-0.102241	0.440976	-0.0998058	0.451991	-0.102965	0.437728	-0.122039	0.357159	-0.134031	0.31151	-0.131656	0.320238	-0.106129	0.423703	-0.0461881	0.728312	-0.046139	0.728589	-0.161165	0.222678	-0.136944	0.301014	-0.0938378	0.479615	-0.0711942	0.592074	-0.0480504	0.717805	-0.0244545	0.854134	-0.0576393	0.664562	-0.0581899	0.661551	-0.000847784	0.994915	-0.0726373	0.616163
5801.69	-0.166225	0.181814	-0.10047	0.421249	-0.123223	0.323454	-0.116835	0.349314	-0.100804	0.419701	-0.100971	0.418928	-0.103601	0.406863	-0.0772153	0.536849	-0.0560484	0.65415	0.0431061	0.730521	-0.0116689	0.925834	-0.126396	0.311076	-0.135122	0.278641	-0.102474	0.412009	-0.0810145	0.51695	-0.0684062	0.584394	-0.000521866	0.996806	0.0122952	0.921859	0.00962321	0.938832	-0.0453189	0.717251	-0.116294	0.397819
5810.61	-0.195467	0.112831	-0.12048	0.330643	-0.162383	0.188782	-0.171722	0.164343	-0.130777	0.290745	-0.115732	0.350166	-0.108947	0.379273	-0.0867986	0.483999	-0.0709554	0.567432	0.0713545	0.565251	0.0710751	0.566777	-0.164658	0.182599	-0.174555	0.157412	-0.127105	0.304591	-0.108269	0.382262	-0.0894325	0.470792	-0.00175593	0.988845	0.0603799	0.626643	0.0817304	0.509959	0.0371139	0.765075	-0.0533719	0.696042
5847.41	-0.120391	0.359526	0.0113979	0.931122	0.0191626	0.884455	0.00044096	0.997332	-0.0044268	0.973221	0.00308616	0.981329	-0.00755078	0.954339	-0.00849023	0.948665	-0.00700289	0.957649	0.0054884	0.966802	0.030728	0.81571	-0.00461732	0.972069	-0.0425406	0.746898	-0.0123134	0.925604	-0.00630882	0.961843	0.0176085	0.893769	0.0755439	0.56619	0.132568	0.312623	0.0708753	0.59049	0.0247062	0.851366	-0.15823	0.262565
5867.34	-0.0822439	0.52511	0.137062	0.288105	0.15414	0.231631	0.118217	0.360133	0.109623	0.396346	0.082657	0.523024	0.0495704	0.702009	0.0713602	0.581525	0.0936299	0.46917	0.13533	0.294298	0.135491	0.293719	0.110337	0.393256	0.0949547	0.462876	0.0884738	0.494096	0.0661377	0.60954	0.0866646	0.503003	0.128922	0.317963	0.207127	0.106246	0.201064	0.117112	0.101915	0.430576	-0.101905	0.463416
5875.72	0.0383366	0.767361	0.0530602	0.682112	0.0626499	0.628569	0.0405806	0.75416	0.0235023	0.856119	0.0355171	0.784041	0.03852	0.76628	0.0336156	0.795345	0.0440674	0.733788	0.127575	0.323091	0.154164	0.231558	0.0132493	0.918593	-0.0231884	0.858021	0.0136265	0.916283	0.049799	0.700699	0.0743435	0.565789	0.118672	0.358272	0.196393	0.126048	0.177763	0.166892	0.145825	0.25809	-0.117347	0.402692
5888.01	0.150026	0.247786	0.0387097	0.766565	-0.00978318	0.940328	0.00539397	0.967151	0.00237969	0.985595	0.0536753	0.680465	0.0947647	0.466564	0.0957694	0.461834	0.0822316	0.527715	0.156954	0.226428	0.208514	0.106764	0.0101534	0.938069	-0.00428345	0.973945	0.0494447	0.704448	0.074881	0.565355	0.091909	0.480148	0.122528	0.345926	0.177737	0.170176	0.203437	0.11572	0.234109	0.0695312	-0.0692347	0.625757
5906.78	0.0433467	0.735874	0.0493095	0.701143	0.0494722	0.700203	0.0398744	0.756349	0.027036	0.833408	0.0311173	0.808704	0.0325457	0.8001	0.03836	0.765332	0.049403	0.700603	0.112002	0.382149	0.142681	0.264621	0.0213087	0.868342	-0.0292802	0.819802	0.0148215	0.908213	0.0490044	0.702906	0.0674902	0.599194	0.0957527	0.455358	0.154435	0.226852	0.158589	0.214447	0.150765	0.238217	-0.0613626	0.662484
5917.29	0.0409741	0.749845	0.0626996	0.625424	0.0625328	0.626346	0.0533053	0.6782	0.038832	0.762529	0.0504626	0.694494	0.051416	0.689013	0.0522196	0.684406	0.0615412	0.631838	0.140927	0.2706	0.156842	0.219605	0.00948468	0.941188	-0.0170162	0.894694	0.0375407	0.770205	0.0728924	0.570214	0.0952335	0.457817	0.140933	0.270579	0.198506	0.118853	0.178078	0.162612	0.161048	0.207335	-0.074116	0.597893
[truncated: 99 more rows]

## Sheet: Table_S5
Table S5. Association of dose-related variables (and AMR) with changes in abundances of spectral components observed between samples C and D
[truncated: 323 more rows]

## Sheet: Table_S6
Table S6. Association of dose-related variables (and AMR) with changes in abundances of spectral components observed between samples A and D
[truncated: 323 more rows]

[truncated: 1 more sheets: Table_S7]
